# Supplementary material for: Overexpression of mqsR in Xylella fastidiosa Leads to a Priming Effect of Cells to Copper Stress Tolerance
Source: Front Microbiol. 2021 Sep 20;12:712564. doi: 10.3389/fmicb.2021.712564 (PMC8488296; doi:10.3389/fmicb.2021.712564)
Supplement: Supplementary Table 1 — Bacterial strains and plasmids. [file Data_Sheet_1.xlsx]

## Sheet: Read me
Table S1. Bacterial strains and plasmids.
Table S2. Primers used for real-time quantitative PCR.
Table S3. MqsA-like palindromic sequences (5’-AAC (N)7 GTT-3’) found in the genome of X. fastidiosa 9a5c.
Table S4. Genes with the MqsA-like palindromic sequence identiﬁed in the RNA-Seq.
Data Set S1. Differential gene expression analysis between the M-0/C-0.
Data Set S2. Differential gene expression analysis between the M-3/M-0.
Data Set S3. Differential gene expression analysis between the C-3/C-0.
Data Set S4. Differential gene expression analysis between the downregulated and upregulated genes from the C-3/C-0 and M-3/M-0.
Data Set S5. Venn diagram of differentially expressed genes in M-3/M-0 and C-3/C-0.
Data Set S6. Functional characterization of proteins encoded by genes downregulated by MqsR in X. fastidiosa from Figure 3.
Data Set S7.Functional characterization of proteins encoded by genes upregulated by MqsR in X. fastidiosa from Figure 3.
Data Set S8. Functional characterization of proteins encoded by genes upregulated by MqsR in X. fastidiosa under copper stress from Figure 5A.
Data Set S9. Functional characterization of proteins encoded by genes downregulated by MqsR in X. fastidiosa under copper stress from Figure 5A
Data Set S10. Functional characterization of proteins encoded by unique genes downregulated by MqsR in X. fastidiosa under copper stress from Figure 5B.
Data Set S11. Functional characterization of proteins encoded by unique genes upregulated by MqsR in X. fastidiosa under copper stress from Figure 5B.

## Sheet: Table S1
Table S1. Bacterial strains and plasmids.
Strains	Feature	Source
X. fastidiosa
11399-pXF20 (Xf-EV)	11399 strain bearing the pXF20 plasmid	this study
11399-mqsR (Xf-mqsR)	11399 strain bearing the pXF20-mqsR plasmid	Merfa et al., 2016
Plasmids
pXF20	AmpR, KmR, cloning vector	Lee et al., 2010
AmpR, ampicillin-resistant; KmR, kanamycin-resistant.

## Sheet: Table S2
Table S2. Primers used for real-time quantitative PCR.
Gene name	Locus tag*	F Forward Primer	Reverse Primer	Amplicon (pb)
clpP	XF_RS05040	5’CTGTGTTGGTCAAGCTGCTTCT	5’CGTGCATGGATGTCGATGTC	150
clpB	XF_RS01600	5’CGATGGATGCTGGCAATATG	5’TCGGCTCCCCAACAAACA	150
hfq	XF_RS00365	5’AACGGGTACCTGTGTCGATCT	5’ GTTGCGCGCAGGTACCA	150
dksA	XF_RS04240	5’ATTTCCGCCAGCGTTTAGAG	5’ GGTACGCAGTTCCAACGAA	150
tolC	XF_RS11265	5’ACAAGCGGCCCTAGATGCTT	5’TTGCCGTACGGAGAAAAGGA	100
rpoZ	XF_RS06345	5’ CCGCCGCTCATTGAAAATAC	5’GGCCCACTCCATAGCTTCAC	150
colicin V	XF_RS01135	5’CGCGTATTGAGGCAAGCA	5’ CACCAACAATGCCGCCATA	150
pspA	XF_RS13660	5’AAGAGCGAAGTGGCGTGAGA	5’TTCCCCAACTCATGAACGGTAT	150
relB	XF_RS07275	5’CCAGCACTTTTGATGCTTGGA	5’ GCCCATGGTCGATCCTCAT	150
pilO	XF_RS01560	5’ AAGCAGATGTTGCGGCAGTT	5’AATCGGCTTCTCAGCGTAAAAC	150
clpP	XF_RS02140	5’ GGCCTGGATCGGGAGAAA	5’ GGATCCGGTGGCACAGAA	150
relE	XF_RS12370	5’GGACATCAAGGTGAGGATTGC	5’CTTTCGACCTGCGCATAATAGA	150
relB	XF_RS12375	5’CCTTCGGTGGTATGTCAAAGG	5’ GAATTGGCTGCACAGCAAGA	100
mqsA	XF_RS10795	5’ GGTGACCGGCGACTTCTG	5’AGCTTCCGGCGTATCTTGGT	150
mqsR	XF_RS10790	5’ CTGGCAAGGTCAGGGCTACA	5’ GACGTGAGCGCCAAGACAA	100
XFrRNA 16S	XF_RS00450	5’ GCGGAATTCCTGGTGTAGCA	5’ GCTTTCGTGCCTCAGTGTCA	100
* Reference: GenBank.

## Sheet: Table S3
Table S3. MqsA-like palindromic sequences (5’-AAC (N)7 GTT-3’) found in the genome of X. fastidiosa 9a5c.
Serial Number	Pattern Seq	Start	End	Vicinity
1	AACAAAATGCGTT	1753	1765	XF0001(dnaA,chromosome replication initiator DnaA)(->); 291 ~~~~~ -6; XF0002(DNA polymerase III subunit beta)(->)
2	AACACTACGGGTT	18162	18174	XF0017(coproporphyrinogen III oxidase)(->); 203 ~~~~~ 296; XF0018(hypothetical protein)(<-)
3	AACGTGACCTGTT	18929	18941	XF0019(hypothetical protein)(->); 31 ~~~~~ 142; XF0020(hypothetical protein)(<-)
4*	AACAACCTTCGTT	24470	24482	XF0028(pre-pilin like leader sequence)(->); 471 ~~~~~ 80
5*	AACCGGTGCGGTT	28534	28546	XF0032(protein PilY1)(->); 1931 ~~~~~ 1749
6*	AACTTTTACCGTT	30571	30583	XF0033(PilE protein)(->); 273 ~~~~~ 134
7*	AACAATTGTTGTT	33259	33271	XF0036(aromatic amino acid aminotransferase)(->); 241 ~~~~~ 949
8*	AACATGGTGTGTT	36009	36021	XF0040(hypothetical protein)(<-); 186 ~~~~~ 155
9*	AACGTCAATTGTT	41485	41497	XF0045(transcription-repair coupling factor)(->); 1480 ~~~~~ 2089
10*	AACCAGCGCGGTT	48433	48445	XF0050(uvrD,DNA-dependent helicase II)(<-); 1628 ~~~~~ 546
11*	AACGTTGTGCGTT	53544	53556	XF0058(hypothetical protein)(<-); 87 ~~~~~ 23
12*	AACGTACGATGTT	60009	60021	XF0066(hypothetical protein)(->); 622 ~~~~~ 553
13*	AACGCGTTAAGTT	67422	67434	XFr01(XFrrnaA16S-1,16S ribosomal RNA)(->); 864 ~~~~~ 668
14*	AACCTCTGGTGTT	71225	71237	XFr02(XFrrnaA23S-1,23S ribosomal RNA)(->); 2657 ~~~~~ 212
15*	AACAACTTCTGTT	72990	73002	XF0072(hypothetical protein)(<-); 235 ~~~~~ 601
16*	AACCAGCATGGTT	74030	74042	XF0073(signal recognition particle protein)(->); 275 ~~~~~ 1017
17*	AACCTCGCATGTT	77330	77342	XF0077(fimbrial adhesin)(<-); 438 ~~~~~ 521
18*	AACCAACCATGTT	88487	88499	XF0088(GTP-binding protein)(<-); 142 ~~~~~ 1198
19*	AACGCGCCGCGTT	91174	91186	XF0091(dihydropteroate synthase)(<-); 127 ~~~~~ 757
20*	AACGATGGTAGTT	92273	92285	XF0093(cell division protein)(<-); 21 ~~~~~ 1904
21*	AACCTTGGAAGTT	99354	99366	XF0102(hypothetical protein)(->); 77 ~~~~~ 1041
22*	AACCGTCCACGTT	102310	102322	XF0104(lipid A biosynthesis lauroyl acyltransferase)(<-); 406 ~~~~~ 421
23*	AACTGGTTGTGTT	115269	115281	XF0119(hypothetical protein)(<-); 274 ~~~~~ 742
24*	AACGTTTCCAGTT	126105	126117	XF0127(oligopeptidase A)(<-); 1078 ~~~~~ 934
25*	AACGGCTGTGGTT	131497	131509	XF0133(copper resistance protein B)(->); 463 ~~~~~ 499
26*	AACGTTACAGGTT	131840	131852	XF0133(copper resistance protein B)(->); 806 ~~~~~ 156
27*	AACGGGTGGCGTT	133206	133218	XF0134(valS,valyl-tRNA synthetase)(<-); 941 ~~~~~ 2031
28*	AACTCCAGTGGTT	135901	135913	XF0136(DNA polymerase III subunit chi)(<-); 364 ~~~~~ 49
29*	AACGGGATACGTT	139727	139739	XF0140(hypothetical protein)(->); 652 ~~~~~ 442
30*	AACGGACAGCGTT	151998	152010	XF0149(bifunctional phosphopantothenoylcysteine decarboxylase/phosphopantothenate synthase)(->); 30 ~~~~~ 1187
31	AACAAGAACAGTT	154519	154531	XF0150(dut,deoxyuridine 5'-triphosphate nucleotidohydrolase)(->); 858 ~~~~~ 113; XF0151(phosphomannomutase)(->)
32*	AACTTAATCAGTT	161961	161973	XF0160(hypothetical protein)(->); 187 ~~~~~ 355
33*	AACGCGTTAAGTT	173138	173150	XFr04(XFrrnaA16S-2,16S ribosomal RNA)(->); 864 ~~~~~ 668
34*	AACCTCTGGTGTT	176941	176953	XFr05(XFrrnaA23S-2,23S ribosomal RNA)(->); 2657 ~~~~~ 212
35*	AACAACTTCTGTT	178706	178718	XF0171(hypothetical protein)(<-); 235 ~~~~~ 601
36*	AACTATTTCGGTT	181264	181276	XF0172(hypothetical protein)(->); 1497 ~~~~~ 398
37*	AACTGGGTGCGTT	183354	183366	XF0174(prfC,peptide chain release factor 3)(->); 25 ~~~~~ 1609
38	AACTGTTCCCGTT	200882	200894	XF0191(hypothetical protein)(<-); 483 ~~~~~ 779; XF0192(ATP-dependent RNA helicase)(->)
39*	AACAGTTGGCGTT	202256	202268	XF0192(ATP-dependent RNA helicase)(->); 583 ~~~~~ 745
40	AACGAGCATGGTT	216839	216851	XF0208(ribulose-phosphate 3-epimerase)(->); 166 ~~~~~ 181; XF0209(hypothetical protein)(<-)
41*	AACGTGACTCGTT	223706	223718	XF0216(MarR family transcriptional regulator)(->); 255 ~~~~~ 239
42	AACGTCTGTTGTT	224647	224659	XFt08(tRNA-Ala-3,tRNA-Ala)(<-); 134 ~~~~~ 591; XF0218(hypothetical protein)(->)
43*	AACGACCGAGGTT	230636	230648	XF0222(hypothetical protein)(->); 1502 ~~~~~ 240
44*	AACTTCCTTGGTT	241041	241053	XF0232(pgi,glucose-6-phosphate isomerase)(->); 903 ~~~~~ 593
45	AACTTGATTAGTT	243295	243307	XFt10(tRNA-Met-2,tRNA-Met)(->); 377 ~~~~~ 411; XF0233(hypothetical protein)(->)
46*	AACAGTATTCGTT	246836	246848	XF0235(infB,translation initiation factor IF-2)(->); 867 ~~~~~ 1799
47*	AACGAAAATCGTT	256811	256823	XF0243(acriflavin resistance protein)(<-); 1102 ~~~~~ 1969
48*	AACAGGTCGCGTT	270358	270370	XF0258(dTDP-4-keto-L-rhamnose reductase)(->); 894 ~~~~~ 2
49*	AACTCCAAGTGTT	279413	279425	XF0267(serine protease)(->); 1705 ~~~~~ 1282
50*	AACTCAATACGTT	290512	290524	XF0278(serine/threonine protein kinase)(->); 172 ~~~~~ 475
51	AACTACTTGGGTT	298784	298796	XF0286(cell division inhibitor)(<-); 704 ~~~~~ -10; XF0287(long-chain fatty acyl CoA ligase)(<-)
52*	AACGTTCTTTGTT	304266	304278	XF0290(aconitate hydratase)(<-); 2264 ~~~~~ 450
53*	AACAAGGCTTGTT	307349	307361	XF0292(bifunctional aconitate hydratase 2/2-methylisocitrate dehydratase)(->); 1753 ~~~~~ 895
54*	AACGCTGCGAGTT	312228	312240	XF0295(type I restriction-modification system specificity determinant)(<-); 2733 ~~~~~ 154
55*	AACAAGTACGGTT	330825	330837	XF0316(NADH dehydrogenase subunit L)(->); 1893 ~~~~~ 236
56*	AACGTACTTGGTT	341185	341197	XF0324(periplasmic iron-binding protein)(->); 696 ~~~~~ 332
57*	AACTCAAACGGTT	343950	343962	XF0329(hypothetical protein)(<-); 65 ~~~~~ 27
58*	AACGCATTGTGTT	345092	345104	XF0331(hypothetical protein)(<-); 392 ~~~~~ 51
59	AACACTGGTTGTT	345598	345610	XF0332(hypothetical protein)(->); 144 ~~~~~ 117; XF0333(hypothetical protein)(<-)
60*	AACCGGTGGCGTT	355953	355965	XF0347(D-lactate dehydrogenase)(<-); 812 ~~~~~ 561
61*	AACCGCAATGGTT	359280	359292	XF0352(pentaphosphate guanosine-3'-pyrophosphohydrolase)(->); 1456 ~~~~~ 739
62*	AACTCCATCAGTT	362440	362452	XF0354(ATP-dependent DNA helicase RecG)(->); 1804 ~~~~~ 340
63	AACTCATGTGGTT	369013	369025	XF0358(hypothetical protein)(->); 414 ~~~~~ -5; XF0359(hypothetical protein)(->)
64*	AACCAAGATCGTT	369719	369731	XF0361(replicative DNA helicase)(->); 422 ~~~~~ 981
65*	AACCTGGGGAGTT	386879	386891	XF0375(hypothetical protein)(->); 1251 ~~~~~ 395
66	AACGATGTTTGTT	390896	390908	XF0379(rubredoxin)(->); 27 ~~~~~ 95; XF0380(hypothetical protein)(<-)
67	AACCGCATCTGTT	391296	391308	XF0380(hypothetical protein)(<-); 126 ~~~~~ 48; XF0381(ATP-dependent Clp protease subunit)(->)
68*	AACCATAAGAGTT	395220	395232	XF0383(hypothetical protein)(<-); 430 ~~~~~ 37
69*	AACAGTCCAAGTT	409453	409465	XF0399(hypothetical protein)(<-); 161 ~~~~~ 21
70*	AACGACGGTTGTT	409896	409908	XF0400(hypothetical protein)(<-); 318 ~~~~~ 65
71*	AACCTTAGTCGTT	413496	413508	XF0404(hypothetical protein)(->); 182 ~~~~~ 270
72*	AACAACGCTGGTT	424358	424370	XF0414(hypothetical protein)(->); 47 ~~~~~ 135
73*	AACGCCATGTGTT	425020	425032	XF0416(lipoprotein precursor)(<-); 260 ~~~~~ 783
74*	AACAGGGGAAGTT	425109	425121	XF0416(lipoprotein precursor)(<-); 349 ~~~~~ 694
75*	AACATTGACCGTT	433572	433584	XF0423(exodeoxyribonuclease V subunit beta)(->); 875 ~~~~~ 2751
76*	AACGTGCCGTGTT	435707	435719	XF0423(exodeoxyribonuclease V subunit beta)(->); 3010 ~~~~~ 616
77*	AACAATCACTGTT	456350	456362	XF0447(hypothetical protein)(<-); 81 ~~~~~ 107
78*	AACCCCATTCGTT	463995	464007	XF0457(glyceraldehyde-3-phosphate dehydrogenase)(<-); 47 ~~~~~ 945
79*	AACTGGTTCCGTT	467687	467699	XF0459(hypothetical protein)(->); 769 ~~~~~ 439
80*	AACGTCGCTGGTT	471115	471127	XF0464(hypothetical protein)(->); 577 ~~~~~ 634
81	AACTACGGATGTT	471766	471778	XF0464(hypothetical protein)(->); 5 ~~~~~ 9; XF0465(engA,GTP-binding protein EngA)(->)
82	AACGCCGACCGTT	478962	478974	XF0472(hypothetical protein)(->); 47 ~~~~~ 87; XF0473(hypothetical protein)(->)
83*	AACATGGCGCGTT	479882	479894	XF0474(hypothetical protein)(->); 318 ~~~~~ 158
84*	AACGCGCTGCGTT	481105	481117	XF0475(hypothetical protein)(->); 1050 ~~~~~ 188
85*	AACGAGTGATGTT	487419	487431	XF0480(hypothetical protein)(<-); 362 ~~~~~ 798
86*	AACAATGCCCGTT	489988	490000	XF0485(hypothetical protein)(<-); 369 ~~~~~ 164
87*	AACTTGGGGGGTT	492401	492413	XF0490(hypothetical protein)(<-); 129 ~~~~~ 308
88*	AACTGCCCTGGTT	494377	494389	XF0494(hypothetical protein)(->); 298 ~~~~~ 43
89*	AACTGCCACAGTT	514076	514088	XF0519(hypothetical protein)(->); 97 ~~~~~ 337
90*	AACTCGTGTAGTT	525803	525815	XF0531(hypothetical protein)(->); 464 ~~~~~ 528
91*	AACGTGTTGTGTT	534444	534456	XF0546(hypothetical protein)(->); 87 ~~~~~ 101
92*	AACCGGCTGCGTT	539475	539487	XF0550(hypothetical protein)(<-); 1829 ~~~~~ 1284
93*	AACGGCGTCCGTT	540345	540357	XF0550(hypothetical protein)(<-); 2699 ~~~~~ 414
94*	AACACAACCAGTT	542379	542391	XF0553(hypothetical protein)(->); 187 ~~~~~ 1531
95	AACCTTGGTCGTT	546758	546770	XF0558(hypothetical protein)(<-); 184 ~~~~~ 293; XF0559(hypothetical protein)(->)
96	AACTCAAACTGTT	551604	551616	XF0565(hypothetical protein)(<-); 52 ~~~~~ 58; XF0566(hemH,ferrochelatase)(->)
97*	AACACTGGCGGTT	565356	565368	XF0587(phosphoribosylaminoimidazole synthetase)(<-); 199 ~~~~~ 844
98*	AACTCCGTCCGTT	565997	566009	XF0587(phosphoribosylaminoimidazole synthetase)(<-); 840 ~~~~~ 203
99*	AACGCGGCGAGTT	570065	570077	XF0591(virulence factor)(<-); 592 ~~~~~ 118
100*	AACTCTGTTCGTT	577901	577913	XF0599(catecholate siderophore receptor Fiu)(<-); 1265 ~~~~~ 1053
101*	AACCGACGTTGTT	579712	579724	XF0601(hypothetical protein)(->); 13 ~~~~~ 868
102*	AACTGGATCAGTT	579994	580006	XF0601(hypothetical protein)(->); 295 ~~~~~ 586
103*	AACGACCAGAGTT	595487	595499	XF0615(groEL,molecular chaperone GroEL)(<-); 852 ~~~~~ 779
104*	AACCCATTGCGTT	598605	598617	XF0620(c-type cytochrome biogenesis protein (copper tolerance))(->); 978 ~~~~~ 1286
105*	AACGCAATGTGTT	599668	599680	XF0620(c-type cytochrome biogenesis protein (copper tolerance))(->); 2041 ~~~~~ 223
106	AACCTTGCACGTT	604754	604766	XF0627(hypothetical protein)(<-); 38 ~~~~~ 165; XF0628(hypothetical protein)(<-)
107	AACTAGCTGCGTT	605650	605662	XF0628(hypothetical protein)(<-); 360 ~~~~~ 34; XF0629(hypothetical protein)(<-)
108*	AACATGCTGCGTT	609879	609891	XF0633(hypothetical protein)(->); 810 ~~~~~ 536
109*	AACCGTACTGGTT	619082	619094	XF0647(endonuclease III)(->); 453 ~~~~~ 191
110*	AACGGATTACGTT	622423	622435	XF0652(peptidyl-prolyl cis-trans isomerase)(<-); 385 ~~~~~ 82
111*	AACATATCCTGTT	634743	634755	XF0668(hemolysin-type calcium binding protein)(->); 583 ~~~~~ 3028
112*	AACAGATCGTGTT	637149	637161	XF0668(hemolysin-type calcium binding protein)(->); 2989 ~~~~~ 622
113*	AACGGTTTTGGTT	644908	644920	XF0673(3-oxoacyl-ACP synthase)(->); 1182 ~~~~~ 41
114*	AACATCCGTAGTT	649304	649316	XF0678(phage-related integrase)(<-); 189 ~~~~~ 962
115*	AACATCTCTTGTT	651293	651305	XF0680(hypothetical protein)(<-); 619 ~~~~~ 787
116*	AACGGCAGGGGTT	652203	652215	XF0681(hypothetical protein)(<-); 114 ~~~~~ 374
117*	AACCGGATTCGTT	655579	655591	XF0684(hypothetical protein)(<-); 536 ~~~~~ 963
118	AACGTTCGGGGTT	659445	659457	XF0689(hypothetical protein)(<-); 21 ~~~~~ -1; XF0690(hypothetical protein)(<-)
119*	AACTCGTATCGTT	660279	660291	XF0692(hypothetical protein)(<-); 231 ~~~~~ 146
120*	AACCGGCGGCGTT	663912	663924	XF0701(hypothetical protein)(->); 67 ~~~~~ 73
121	AACCCATGCGGTT	664679	664691	XF0703(hypothetical protein)(<-); 5 ~~~~~ 167; XF0704(hypothetical protein)(->)
122*	AACGTGCATTGTT	670093	670105	XF0707(hypothetical protein)(->); 415 ~~~~~ 67
123*	AACGTGAAGAGTT	671603	671615	XF0710(hypothetical protein)(->); 301 ~~~~~ 268
124*	AACATGCGTCGTT	693766	693778	XF0737(infC,translation initiation factor IF-3)(->); 276 ~~~~~ 191
125*	AACCCAACACGTT	697914	697926	XF0742(pheT,phenylalanyl-tRNA synthetase subunit beta)(->); 1760 ~~~~~ 606
126	AACACCTCATGTT	704693	704705	XF0751(ribonuclease D)(<-); 194 ~~~~~ 109; XF0752(hypothetical protein)(->)
127	AACAGTGGGCGTT	716726	716738	XF0762(dcd,deoxycytidine triphosphate deaminase)(<-); 15 ~~~~~ 50; XF0763(hypothetical protein)(<-)
128*	AACTGGCTGAGTT	722338	722350	XF0771(acyl carrier protein)(->); 28 ~~~~~ 229
129	AACGCGGTGAGTT	728474	728486	XF0777(hypothetical protein)(->); 541 ~~~~~ 220; XF0778(O-antigen acetylase)(<-)
130*	AACTTTCTTCGTT	729033	729045	XF0778(O-antigen acetylase)(<-); 327 ~~~~~ 1781
131	AACGACGGGAGTT	732190	732202	XFt19(tRNA-Gly-1,tRNA-Gly)(<-); 43 ~~~~~ 46; XF0781(lipase/esterase)(<-)
132*	AACGGCGGTTGTT	736277	736289	XF0785(sulfur deprivation response regulator)(->); 289 ~~~~~ 1561
133*	AACCATTGCGGTT	748123	748135	XF0797(murG,undecaprenyldiphospho-muramoylpentapeptide beta-N- acetylglucosaminyltransferase)(->); 194 ~~~~~ 897
134	AACTGCTGCTGTT	760967	760979	XF0807(hypothetical protein)(->); 4 ~~~~~ 435; XF0808(hypothetical protein)(->)
135*	AACTGGCGTGGTT	761785	761797	XF0810(extracellular endoglucanase)(->); 72 ~~~~~ 1613
136*	AACAGTGGCGGTT	773558	773570	XF0821(FUR family transcriptional regulator)(<-); 3 ~~~~~ 494
137	AACAGCCTGTGTT	777638	777650	XF0823(pgk,phosphoglycerate kinase)(->); 371 ~~~~~ 35; XF0824(pyruvate kinase)(->)
138*	AACCCCTGTTGTT	784169	784181	XF0831(cysteine synthase)(<-); 784 ~~~~~ 202
139*	AACGGGCCGCGTT	785462	785474	XF0832(siroheme synthase)(<-); 1054 ~~~~~ 364
140*	AACGTGGAAGGTT	790603	790615	XF0837(organic solvent tolerance protein)(->); 561 ~~~~~ 1805
141*	AACCTTATCTGTT	791369	791381	XF0837(organic solvent tolerance protein)(->); 1327 ~~~~~ 1039
142*	AACTCTTCAGGTT	813468	813480	XF0852(alr,alanine racemase)(->); 582 ~~~~~ 503
	AACATCCGTTGTT	821161	821173	XF0860(hypothetical protein)(<-); 244 ~~~~~ 39; XF0861(hypothetical protein)(->)
143
144*	AACATGTGACGTT	826270	826282	XF0866(cobalt-zinc-cadmium resistance protein)(->); 898 ~~~~~ 55
145*	AACCTGTTACGTT	836449	836461	XF0878(hypothetical protein)(->); 323 ~~~~~ 438
146*	AACGTGTCCAGTT	841231	841243	XF0882(ATP-dependent helicase)(<-); 1555 ~~~~~ 559
147*	AACGCGCACTGTT	843163	843175	XF0884(penicillin binding protein 1B)(<-); 786 ~~~~~ 1628
148*	AACCACCGCCGTT	845269	845281	XF0885(hypothetical protein)(->); 212 ~~~~~ 900
149*	AACCCAGAACGTT	845312	845324	XF0885(hypothetical protein)(->); 255 ~~~~~ 857
150*	AACGCCACCAGTT	847196	847208	XF0887(mannosyltransferase)(->); 766 ~~~~~ 1804
151*	AACAGTCGTTGTT	882170	882182	XF0916(hypothetical protein)(->); 211 ~~~~~ 22
152*	AACTTCCGTGGTT	882697	882709	XF0918(acyl-[ACP]-UDP-N-acetylglucosamine)(->); 137 ~~~~~ 495
153*	AACACGATGCGTT	886353	886365	XF0920(DNA topoisomerase I)(<-); 2107 ~~~~~ 328
154	AACCCAATGTGTT	887651	887663	XF0922(hypothetical protein)(->); -1 ~~~~~ 38; XF0923(hypothetical protein)(<-)
155*	AACGATTCCAGTT	894947	894959	XF0929(hypothetical protein)(->); 1332 ~~~~~ 371
156*	AACGTTGAGTGTT	912226	912238	XF0949(hypothetical protein)(->); 90 ~~~~~ 155
157*	AACACGTCATGTT	920510	920522	XF0960(hypothetical protein)(<-); 652 ~~~~~ 79
158*	AACGGAAGTGGTT	928997	929009	XF0972(LuxR family transcriptional regulator)(->); 341 ~~~~~ 279
159*	AACGATTGGCGTT	930428	930440	XF0973(two-component system, sensor protein)(<-); 1103 ~~~~~ 522
160*	AACTCAAGCCGTT	933340	933352	XF0976(C4-dicarboxylate transporter DctA)(->); 262 ~~~~~ 1198
161*	AACTTGCTTTGTT	934228	934240	XF0976(C4-dicarboxylate transporter DctA)(->); 1150 ~~~~~ 310
162*	AACATGGTGCGTT	936477	936489	XF0977(malic enzyme)(->); 1759 ~~~~~ 523
163*	AACTGCCTGGGTT	939428	939440	XF0979(hypothetical protein)(->); 97 ~~~~~ 517
164	AACAAACTTGGTT	943493	943505	XF0984(gamma-glutamyltranspeptidase)(->); 246 ~~~~~ 228; XF0985(hypothetical protein)(<-)
165	AACACAGGTTGTT	949397	949409	XF0990(hypothetical protein)(<-); 403 ~~~~~ 216; XF0992(hypothetical protein)(->)
166*	AACAGATCGTGTT	971145	971157	XF1011(hemolysin-type calcium binding protein)(->); 3280 ~~~~~ 1618
167*	AACAGATCGTGTT	972141	972153	XF1011(hemolysin-type calcium binding protein)(->); 4276 ~~~~~ 622
168*	AACTCCAAGTGTT	982581	982593	XF1026(serine protease)(->); 1714 ~~~~~ 1282
169*	AACCAAGCTGGTT	988720	988732	XF1031(glycerol-3-phosphate acyltransferase)(<-); 973 ~~~~~ 1627
170*	AACCATATAGGTT	996102	996114	XF1037(S-adenosyl-L-homocysteine hydrolase)(<-); 719 ~~~~~ 711
171*	AACAGCGGCCGTT	1022553	1022565	XF1064(glk,glucokinase)(<-); 521 ~~~~~ 480
172*	AACAGTGTGCGTT	1025315	1025327	XF1067(sugar ABC transporter ATP-binding protein)(->); 510 ~~~~~ 572
173*	AACAAACTACGTT	1030954	1030966	XF1074(hypothetical protein)(->); 66 ~~~~~ 215
174*	AACGAGTCCAGTT	1035922	1035934	XF1078(DNA uptake protein)(->); 2040 ~~~~~ 458
175*	AACTGATCTTGTT	1041577	1041589	XF1085(hypothetical protein)(->); 10 ~~~~~ 457
176*	AACTATCTCTGTT	1045947	1045959	XF1090(hypothetical protein)(<-); 347 ~~~~~ 51
177*	AACCAGTGCTGTT	1050684	1050696	XF1099(hypothetical protein)(<-); 105 ~~~~~ 458
178*	AACTATAAATGTT	1052538	1052550	XF1102(hypothetical protein)(<-); 5 ~~~~~ 276
179*	AACCATCATGGTT	1060345	1060357	XF1107(carB,carbamoyl phosphate synthase large subunit)(->); 1784 ~~~~~ 1446
180*	AACGTCATTGGTT	1061024	1061036	XF1107(carB,carbamoyl phosphate synthase large subunit)(->); 2463 ~~~~~ 767
181*	AACCATTAACGTT	1077245	1077257	XF1118(murD,UDP-N-acetylmuramoyl-L-alanyl-D-glutamate synthetase)(->); 100 ~~~~~ 1294
182*	AACCTCCACGGTT	1078850	1078862	XFt25(tRNA-Leu-3,tRNA-Leu)(<-); 21 ~~~~~ 51
183*	AACTGTGCGCGTT	1081351	1081363	XF1121(5,10-methylenetetrahydrofolate reductase)(<-); 769 ~~~~~ 46
184*	AACGTACCGCGTT	1083504	1083516	XF1125(ribonuclease G)(->); 187 ~~~~~ 1294
185*	AACCATGACGGTT	1086605	1086617	XF1126(hypothetical protein)(->); 1647 ~~~~~ 2180
186*	AACTTCCGATGTT	1109812	1109824	XF1152(rplC,50S ribosomal protein L3)(->); 110 ~~~~~ 510
187*	AACAATCACGGTT	1112562	1112574	XF1157(rplV,50S ribosomal protein L22)(->); 177 ~~~~~ 146
188*	AACACAGATCGTT	1124729	1124741	XF1179(competence-like protein)(->); 92 ~~~~~ 1416
189	AACAAAGTGAGTT	1137606	1137618	XF1186(tig,trigger factor)(->); 64 ~~~~~ 59; XF1187(clpP,ATP-dependent Clp protease proteolytic subunit)(->)
190*	AACGATCAGCGTT	1143852	1143864	XF1191(peptidyl-prolyl cis-trans isomerase)(->); 417 ~~~~~ 1538
191*	AACGGCCTTTGTT	1148047	1148059	XF1194(hypothetical protein)(->); 66 ~~~~~ 131
192*	AACCAGCAGTGTT	1154186	1154198	XF1200(ribosomal small subunit pseudouridine synthase)(->); 487 ~~~~~ 211
193*	AACGGACAGCGTT	1159912	1159924	XF1210(glutathione S-transferase)(->); 453 ~~~~~ 152
194	AACCCGGGTCGTT	1162085	1162097	XF1212(peptidyl-prolyl cis-trans isomerase)(<-); 223 ~~~~~ 5; XF1213(GTP-binding elongation factor protein)(->)
195	AACCTTGGTCGTT	1170564	1170576	XF1220(colicin V secretion ABC transporter ATP-binding protein)(->); 39 ~~~~~ 95; XF1221(hypothetical protein)(->)
196*	AACGCTGCATGTT	1170937	1170949	XF1221(hypothetical protein)(->); 266 ~~~~~ 21
197*	AACCGGTGCGGTT	1175651	1175663	XF1224(protein PilY1)(->); 1931 ~~~~~ 1710
198*	AACCACCGTCGTT	1178144	1178156	XF1226(hypothetical protein)(<-); 372 ~~~~~ 107
199*	AACTGCGTTGGTT	1185005	1185017	XF1231(hypothetical protein)(->); 1414 ~~~~~ 427
200*	AACCTGGATTGTT	1186267	1186279	XF1232(hypothetical protein)(->); 826 ~~~~~ 2983
201	AACGAACGGCGTT	1192694	1192706	XF1236(hypothetical protein)(->); 268 ~~~~~ 36; XF1237(hypothetical protein)(->)
202*	AACAACACGCGTT	1193098	1193110	XF1238(hypothetical protein)(->); 49 ~~~~~ 106
203*	AACCGGAGGTGTT	1203657	1203669	XF1250(arginine deaminase)(->); 559 ~~~~~ 310
204*	AACTTACCCGGTT	1203817	1203829	XF1250(arginine deaminase)(->); 719 ~~~~~ 150
205*	AACGGATGAAGTT	1205933	1205945	XF1252(hypothetical protein)(->); 1459 ~~~~~ 3454
206*	AACAGCATCCGTT	1206074	1206086	XF1252(hypothetical protein)(->); 1600 ~~~~~ 3313
207*	AACGGTCACGGTT	1209375	1209387	XF1252(hypothetical protein)(->); 4901 ~~~~~ 12
208*	AACATCTGGAGTT	1224322	1224334	XF1267(1,4-beta-cellobiosidase)(<-); 2004 ~~~~~ 35
209	AACAAGCAATGTT	1225215	1225227	XF1268(hypothetical protein)(->); 134 ~~~~~ 467; XF1269(lipoyl synthase)(<-)
210*	AACACGATACGTT	1228861	1228873	XF1273(hypothetical protein)(<-); 77 ~~~~~ 189
211*	AACACGCGTAGTT	1234981	1234993	XF1282(carboxypeptidase related protein)(<-); 208 ~~~~~ 1291
212*	AACGTGCATCGTT	1236597	1236609	XF1284(hypothetical protein)(->); 94 ~~~~~ 52
213*	AACAGGTGAGGTT	1240811	1240823	XF1288(pyrG,CTP synthetase)(->); 1268 ~~~~~ 384
214	AACGATGAGTGTT	1244291	1244303	XF1292(ftsB,cell division protein FtsB)(->); -7 ~~~~~ -8; XF1293(ispD,2-C-methyl-D-erythritol 4-phosphate cytidylyltransferase)(->)
215*	AACGGGTGTTGTT	1249985	1249997	XF1299(DNA repair system specific for alkylated DNA)(->); 290 ~~~~~ 300
216	AACAGGATTGGTT	1250471	1250483	XF1299(DNA repair system specific for alkylated DNA)(->); 174 ~~~~~ 9; XF1300(hypothetical protein)(<-)
217*	AACCGCCGTGGTT	1253566	1253578	XF1303(hypothetical protein)(<-); 670 ~~~~~ 508
218*	AACGTGGCCAGTT	1269511	1269523	XF1318(hypothetical protein)(->); 538 ~~~~~ 853
219*	AACCGCTACAGTT	1280936	1280948	XF1330(hypothetical protein)(->); 2085 ~~~~~ 1496
220*	AACCTGTTGTGTT	1291013	1291025	XF1343(hypothetical protein)(->); 103 ~~~~~ 181
221	AACGCAATGCGTT	1298873	1298885	XF1351(hypothetical protein)(<-); 88 ~~~~~ 103; XF1352(hypothetical protein)(->)
222*	AACCCTTCGCGTT	1304120	1304132	XF1357(8-amino-7-oxononanoate synthase)(<-); 163 ~~~~~ 1030
223*	AACATCAGTTGTT	1313165	1313177	XF1364(hypothetical protein)(<-); 39 ~~~~~ 104
224*	AACCCGAATTGTT	1317979	1317991	XF1371(aspartate-semialdehyde dehydrogenase)(->); 396 ~~~~~ 626
225*	AACAAGGGCGGTT	1319133	1319145	XF1372(hypothetical protein)(->); 478 ~~~~~ 1426
226*	AACAAGCTTGGTT	1326949	1326961	XF1379(luciferase)(->); 433 ~~~~~ 520
227*	AACTCTTGTAGTT	1329413	1329425	XF1381(DNA helicase)(<-); 1132 ~~~~~ 793
228*	AACCCGGTGCGTT	1330502	1330514	XF1382(hypothetical protein)(<-); 239 ~~~~~ 339
229*	AACTGCTGCCGTT	1331973	1331985	XF1383(helicase, ATP dependent)(->); 1075 ~~~~~ 3313
230	AACGCTTTGCGTT	1340263	1340275	XF1385(glycine dehydrogenase)(->); 56 ~~~~~ -1; XF1386(hypothetical protein)(->)
231*	AACTCGTAGAGTT	1341170	1341182	XF1388(cytochrome O ubiquinol oxidase, subunit III)(<-); 256 ~~~~~ 340
232	AACCGATTAGGTT	1346836	1346848	XF1392(single-stranded DNA-binding protein)(->); 153 ~~~~~ 265; XF1393(hypothetical protein)(<-)
233*	AACAGTGATAGTT	1356143	1356155	XF1405(hypothetical protein)(<-); 358 ~~~~~ 502
234*	AACCAAGTCAGTT	1357402	1357414	XF1406(HPr kinase/phosphorylase)(<-); 748 ~~~~~ 190
	AACACGGAGGGTT	1360168	1360180	XF1409(ABC transporter ATP-binding protein)(<-); 460 ~~~~~ 250
235*
236*	AACATGGATTGTT	1367452	1367464	XF1422(hypothetical protein)(<-); 129 ~~~~~ 98
237*	AACGCGGTACGTT	1368092	1368104	XF1423(phosphoribosylformylglycinamidine synthase)(<-); 529 ~~~~~ 3427
238*	AACGGGCAACGTT	1369841	1369853	XF1423(phosphoribosylformylglycinamidine synthase)(<-); 2278 ~~~~~ 1678
239*	AACGCAATGCGTT	1371053	1371065	XF1423(phosphoribosylformylglycinamidine synthase)(<-); 3490 ~~~~~ 466
240*	AACACGATGCGTT	1372140	1372152	XF1424(chitinase)(<-); 412 ~~~~~ 364
241*	AACATTGCCTGTT	1379435	1379447	XF1434(hypothetical protein)(<-); 93 ~~~~~ 830
242*	AACCAGAGCGGTT	1388553	1388565	XF1443(ATP-dependent Clp protease subunit)(->); 2242 ~~~~~ 22
243*	AACAGCACCAGTT	1390350	1390362	XF1447(hypothetical protein)(<-); 352 ~~~~~ 763
244*	AACAAGCGTGGTT	1393631	1393643	XF1450(cell division protein)(->); 837 ~~~~~ 1505
245*	AACGGTTTGCGTT	1394282	1394294	XF1450(cell division protein)(->); 1488 ~~~~~ 854
246*	AACTTGATTGGTT	1400202	1400214	XF1454(camphor resistance protein CrcB)(->); 252 ~~~~~ 281
247*	AACTGGGTTTGTT	1401167	1401179	XF1455(two-component system, hybrid sensor/regulatory protein)(->); 19 ~~~~~ 1465
248*	AACTCGGTGCGTT	1404389	1404401	XF1458(hypothetical protein)(->); 265 ~~~~~ 907
249*	AACCGGAGCGGTT	1407251	1407263	XF1461(hypothetical protein)(->); 151 ~~~~~ 100
250*	AACGAGCATTGTT	1424491	1424503	XF1479(peptidase)(->); 57 ~~~~~ 2222
251*	AACACGGTTGGTT	1424882	1424894	XF1479(peptidase)(->); 448 ~~~~~ 1831
252*	AACCGTTGTCGTT	1426945	1426957	XF1480(hypothetical protein)(->); 223 ~~~~~ 73
253*	AACTGGAGGTGTT	1428039	1428051	XF1482(hypothetical protein)(->); 157 ~~~~~ 511
254*	AACAGCCGGTGTT	1429178	1429190	XF1483(xerC,site-specific tyrosine recombinase XerC)(->); 592 ~~~~~ 280
255*	AACATGGTCAGTT	1430295	1430307	XF1484(ATP-dependent protease peptidase subunit)(->); 235 ~~~~~ 304
256*	AACTGTCGCAGTT	1432357	1432369	XF1486(hypothetical protein)(<-); 82 ~~~~~ 1261
257*	AACAGGACACGTT	1432978	1432990	XF1486(hypothetical protein)(<-); 703 ~~~~~ 640
258	AACGTACGTTGTT	1443982	1443994	XF1495(hypothetical protein)(<-); 445 ~~~~~ 56; XF1496(TonB-dependent receptor for iron transport)(->)
259*	AACAGCCGAAGTT	1445365	1445377	XF1496(TonB-dependent receptor for iron transport)(->); 1315 ~~~~~ 724
260*	AACTGGACATGTT	1456759	1456771	XF1505(rph,ribonuclease PH)(->); 646 ~~~~~ 67
261*	AACCATTCCAGTT	1462403	1462415	XF1510(proline imino-peptidase)(<-); 505 ~~~~~ 424
262*	AACGCTATTGGTT	1467599	1467611	XF1516(surface-exposed outer membrane protein)(->); 1317 ~~~~~ 1685
263*	AACGCTATTGGTT	1468112	1468124	XF1516(surface-exposed outer membrane protein)(->); 1830 ~~~~~ 1172
264*	AACTCTGATCGTT	1476693	1476705	XF1525(hypothetical protein)(->); 18 ~~~~~ 602
265*	AACCACATCCGTT	1477535	1477547	XF1526(hypothetical protein)(->); 238 ~~~~~ 517
266*	AACAATGGACGTT	1478622	1478634	XF1527(general secretory pathway protein D)(->); 513 ~~~~~ 1802
267*	AACATTGGCTGTT	1482300	1482312	XF1529(surface protein)(->); 1070 ~~~~~ 5097
268*	AACCGGTGACGTT	1482530	1482542	XF1529(surface protein)(->); 1300 ~~~~~ 4867
269*	AACCGGTGACGTT	1483199	1483211	XF1529(surface protein)(->); 1969 ~~~~~ 4198
270*	AACCGGTGACGTT	1483868	1483880	XF1529(surface protein)(->); 2638 ~~~~~ 3529
271*	AACCGGTGACGTT	1484537	1484549	XF1529(surface protein)(->); 3307 ~~~~~ 2860
272*	AACCGGTGACGTT	1485206	1485218	XF1529(surface protein)(->); 3976 ~~~~~ 2191
273	AACAAGTGTGGTT	1487642	1487654	XF1529(surface protein)(->); 233 ~~~~~ 94; XF1530(subunit C of alkyl hydroperoxide reductase)(->)
274*	AACGTTTGTTGTT	1490831	1490843	XF1532(oxidative stress transcriptional regulator)(->); 607 ~~~~~ 358
275*	AACAATCTTGGTT	1493373	1493385	XF1535(gltA,type II citrate synthase)(->); 570 ~~~~~ 707
276*	AACCGCTGCAGTT	1493428	1493440	XF1535(gltA,type II citrate synthase)(->); 625 ~~~~~ 652
277	AACAAAAGTTGTT	1495228	1495240	XF1537(rplM,50S ribosomal protein L13)(<-); 92 ~~~~~ 117; XF1538(ubiquinone biosynthesis protein)(->)
278*	AACCAACAGCGTT	1500790	1500802	XF1547(peptidoglycan-associated outer membrane lipoprotein)(->); 102 ~~~~~ 347
279*	AACAGTGATCGTT	1512839	1512851	XF1554(fumC,fumarate hydratase)(->); 6 ~~~~~ 1391
280*	AACGTTGGCGGTT	1513279	1513291	XF1554(fumC,fumarate hydratase)(->); 446 ~~~~~ 951
281*	AACCGCCGTGGTT	1519225	1519237	XF1562(hypothetical protein)(->); 89 ~~~~~ 165
282*	AACGCCGATCGTT	1532754	1532766	XF1584(hypothetical protein)(->); 153 ~~~~~ 272
283*	AACAAGTCAGGTT	1548674	1548686	XF1608(hypothetical protein)(->); 159 ~~~~~ 464
284*	AACTCTTCTTGTT	1557339	1557351	XF1617(hypothetical protein)(<-); 841 ~~~~~ 76
285	AACTAATGTAGTT	1559594	1559606	XF1620(hypothetical protein)(->); 125 ~~~~~ -10; XF1621(beta-lactamase)(<-)
286*	AACTGACCGAGTT	1566755	1566767	XF1626(two-component system, regulatory protein)(->); 613 ~~~~~ 133
287*	AACTGGCGATGTT	1567110	1567122	XF1627(hemC,porphobilinogen deaminase)(->); 193 ~~~~~ 712
288*	AACGCGAAGCGTT	1567988	1568000	XF1628(hypothetical protein)(<-); 100 ~~~~~ 739
289*	AACGGTTTCCGTT	1568211	1568223	XF1628(hypothetical protein)(<-); 323 ~~~~~ 516
290*	AACCCCTGCGGTT	1573028	1573040	XF1633(twitching motility protein)(<-); 661 ~~~~~ 361
291*	AACGCTAACAGTT	1573376	1573388	XF1633(twitching motility protein)(<-); 1009 ~~~~~ 13
292*	AACCGAAAGAGTT	1577799	1577811	XF1639(3-oxoacyl-ACP synthase)(<-); 47 ~~~~~ 1140
293*	AACGTGCAGGGTT	1582224	1582236	XF1640(ankyrin-like protein)(->); 2697 ~~~~~ 467
294*	AACGATTCTTGTT	1589449	1589461	XF1646(UDP-3-O-(R-3-hydroxymyristoyl)-glucosamine N-acyltransferase)(<-); 715 ~~~~~ 73
295*	AACACGGCGGGTT	1590275	1590287	XF1647(hypothetical protein)(<-); 744 ~~~~~ 887
296*	AACAGGACACGTT	1590720	1590732	XF1647(hypothetical protein)(<-); 1189 ~~~~~ 442
297*	AACATGGATCGTT	1591450	1591462	XF1648(hypothetical protein)(<-); 279 ~~~~~ 635
298*	AACCGAACACGTT	1591667	1591679	XF1648(hypothetical protein)(<-); 496 ~~~~~ 418
299*	AACAATTGCTGTT	1593001	1593013	XF1650(hypothetical protein)(<-); 46 ~~~~~ 316
300*	AACGAGCACCGTT	1596600	1596612	XF1658(phage-related repressor protein)(<-); 207 ~~~~~ 476
301*	AACTGCTGCGGTT	1597889	1597901	XF1659(hypothetical protein)(<-); 755 ~~~~~ 198
302*	AACCGGCGGCGTT	1598182	1598194	XF1660(hypothetical protein)(->); 67 ~~~~~ 73
303*	AACACCAGCTGTT	1598311	1598323	XF1661(hypothetical protein)(->); 47 ~~~~~ 189
304*	AACGAATCCGGTT	1599660	1599672	XF1663(hypothetical protein)(->); 597 ~~~~~ 536
305*	AACGCCGATCGTT	1617120	1617132	XF1689(hypothetical protein)(->); 153 ~~~~~ 272
306*	AACCAAGCTGGTT	1623821	1623833	XF1700(hypothetical protein)(->); 497 ~~~~~ 132
307	AACAGATTATGTT	1631506	1631518	XFt31(tRNA-Arg-2,tRNA-Arg)(->); 97 ~~~~~ 293; XF1712(hypothetical protein)(<-)
308*	AACTGAAAGCGTT	1636485	1636497	XF1716(DNA mismatch repair protein MutS)(->); 1636 ~~~~~ 1063
309*	AACGCTTGGTGTT	1637247	1637259	XF1716(DNA mismatch repair protein MutS)(->); 2398 ~~~~~ 301
310*	AACCCGAGCAGTT	1639709	1639721	XF1718(phage-related integrase)(->); 763 ~~~~~ 1186
311*	AACCCAGGCGGTT	1649827	1649839	XF1729(phenylacetaldehyde dehydrogenase)(<-); 806 ~~~~~ 57
312*	AACCGGGCGAGTT	1662207	1662219	XF1743(esterase)(<-); 22 ~~~~~ 1021
313*	AACAGGGTCAGTT	1666718	1666730	XF1747(hypothetical protein)(<-); 547 ~~~~~ 82
314*	AACTGATGGTGTT	1687782	1687794	XF1770(hypothetical protein)(->); 385 ~~~~~ 493
315*	AACCTTGTCCGTT	1692709	1692721	XF1775(DNA topoisomerase I)(->); 816 ~~~~~ 881
316*	AACCCCATCAGTT	1709616	1709628	XF1796(biotin--protein ligase)(<-); 505 ~~~~~ 436
317*	AACGGTTGACGTT	1712940	1712952	XF1799(uroporphyrinogen-III synthase)(<-); 277 ~~~~~ 628
318*	AACCCTTGGCGTT	1716730	1716742	XF1803(hypothetical protein)(<-); 440 ~~~~~ 120
319*	AACGTCCTGTGTT	1722006	1722018	XF1807(DNA polymerase III subunits gamma and tau)(->); 1539 ~~~~~ 275
320*	AACTAGCCAAGTT	1722373	1722385	XF1808(hypothetical protein)(->); 76 ~~~~~ 235
321*	AACTGAGTGCGTT	1726202	1726214	XF1812(methanol dehydrogenase regulatory protein)(<-); 1904 ~~~~~ 1093
322*	AACCCGAGTGGTT	1726796	1726808	XF1812(methanol dehydrogenase regulatory protein)(<-); 2498 ~~~~~ 499
323*	AACAGTGTTAGTT	1731525	1731537	XF1817(3-oxoacyl-ACP synthase)(->); 407 ~~~~~ 555
324*	AACTCGATTGGTT	1731848	1731860	XF1817(3-oxoacyl-ACP synthase)(->); 730 ~~~~~ 232
325*	AACGTTCGCGGTT	1736263	1736275	XF1821(acetolactate synthase 2 catalytic subunit)(<-); 665 ~~~~~ 1074
326*	AACACCGCCTGTT	1742167	1742179	XF1825(NAD(P)H steroid dehydrogenase)(<-); 547 ~~~~~ 439
327*	AACATGCTGCGTT	1742959	1742971	XF1827(organic hydroperoxide resistance protein)(<-); 91 ~~~~~ 328
328*	AACAGCCAATGTT	1744885	1744897	XF1829(hypothetical protein)(<-); 184 ~~~~~ 472
329*	AACACTTGCGGTT	1744954	1744966	XF1829(hypothetical protein)(<-); 253 ~~~~~ 403
330*	AACTCGATCTGTT	1746306	1746318	XF1830(nitrile hydratase activator)(<-); 778 ~~~~~ 538
331*	AACGCAAGACGTT	1746567	1746579	XF1830(nitrile hydratase activator)(<-); 1039 ~~~~~ 277
332*	AACTAAGAGGGTT	1750982	1750994	XF1834(disulfide isomerase)(<-); 315 ~~~~~ 137
333*	AACGCATCCAGTT	1754193	1754205	XF1837(hypothetical protein)(<-); 685 ~~~~~ 154
334*	AACCATCGCTGTT	1757813	1757825	XF1842(glutamine synthetase)(->); 223 ~~~~~ 1279
335	AACAAAAAGTGTT	1765679	1765691	XF1850(hypothetical protein)(<-); 149 ~~~~~ 41; XF1851(serine protease)(->)
336*	AACACAGGAGGTT	1770988	1771000	XF1854(hypothetical protein)(->); 1152 ~~~~~ 446
337*	AACAGTGGCGGTT	1773134	1773146	XF1855(fumarate hydratase)(->); 1559 ~~~~~ 84
338	AACCATCTGAGTT	1784674	1784686	XF1872(hypothetical protein)(<-); 38 ~~~~~ 273; XF1873(hypothetical protein)(->)
339*	AACTCAGATGGTT	1785068	1785080	XF1873(hypothetical protein)(->); 109 ~~~~~ 226
340*	AACAGCGGCGGTT	1791889	1791901	XF1886(phosphoglycerate mutase)(<-); 231 ~~~~~ 401
341*	AACTGCAATTGTT	1792448	1792460	XF1887(hypothetical protein)(<-); 81 ~~~~~ 2057
342	AACTATCGACGTT	1794690	1794702	XF1887(hypothetical protein)(<-); 173 ~~~~~ 221; XF1888(thiamine biosynthesis protein ThiC)(->)
343*	AACACGCTTGGTT	1797466	1797478	XF1889(ferredoxin-NADP reductase)(->); 606 ~~~~~ 161
344*	AACTAACAACGTT	1803501	1803513	XF1896(outer membrane protein P6)(<-); 89 ~~~~~ 459
345*	AACTTGGATTGTT	1813295	1813307	XF1906(hypothetical protein)(<-); 599 ~~~~~ 123
346*	AACTTATTGAGTT	1814205	1814217	XF1908(hypothetical protein)(<-); 55 ~~~~~ 250
347*	AACCATCCGTGTT	1814534	1814546	XF1909(A/G-specific adenine glycosylase)(<-); 77 ~~~~~ 984
348*	AACGCGTGTTGTT	1819317	1819329	XF1913(type V secretory pathway protein)(<-); 469 ~~~~~ 325
349*	AACCTTGGTGGTT	1823297	1823309	XF1916(coenzyme F390 synthetase)(->); 1311 ~~~~~ 113
350*	AACTAGATCTGTT	1823648	1823660	XF1917(hypothetical protein)(->); 229 ~~~~~ 277
351*	AACGTATAGAGTT	1824821	1824833	XF1919(hypothetical protein)(->); 121 ~~~~~ 457
352*	AACGTCCGACGTT	1833701	1833713	XF1929(hypothetical protein)(->); 299 ~~~~~ 84
353*	AACCCACTGCGTT	1840302	1840314	XF1936(transketolase)(<-); 1619 ~~~~~ 369
354*	AACGGATTGCGTT	1840641	1840653	XF1936(transketolase)(<-); 1958 ~~~~~ 30
355	AACATCACATGTT	1844453	1844465	XF1942(hypothetical protein)(<-); 165 ~~~~~ 251; XF1943(histone-like protein)(->)
356*	AACGCAATACGTT	1851826	1851838	XF1948(colicin V production protein)(->); 261 ~~~~~ 428
357*	AACAGGATGGGTT	1852072	1852084	XF1948(colicin V production protein)(->); 507 ~~~~~ 182
358*	AACACTGGATGTT	1855119	1855131	XF1951(hypothetical protein)(<-); 442 ~~~~~ 715
359*	AACTTTCATTGTT	1862860	1862872	XF1953(pilus biogenesis protein)(<-); 1733 ~~~~~ 336
360	AACTTAAATCGTT	1867381	1867393	XF1958(hypothetical protein)(->); 14 ~~~~~ 161; XF1959(glyS,glycyl-tRNA synthetase subunit beta)(<-)
361*	AACGCCGTCTGTT	1875257	1875269	XF1966(hypothetical protein)(<-); 30 ~~~~~ 2480
362*	AACGCCAGATGTT	1876962	1876974	XF1966(hypothetical protein)(<-); 1735 ~~~~~ 775
363*	AACACATCCAGTT	1877436	1877448	XF1966(hypothetical protein)(<-); 2209 ~~~~~ 301
364*	AACAGAAAACGTT	1878681	1878693	XF1968(methyltransferase)(<-); 733 ~~~~~ 859
365*	AACATAGCTTGTT	1880448	1880460	XF1970(3-oxoacyl-ACP synthase)(<-); 359 ~~~~~ 645
366	AACTTTAATCGTT	1895058	1895070	XF1981(surface protein)(<-); 471 ~~~~~ 44; XF1982(hypothetical protein)(<-)
367*	AACCCCAACTGTT	1902157	1902169	XF1989(hypothetical protein)(<-); 70 ~~~~~ 1147
368*	AACAACGCAGGTT	1903264	1903276	XF1989(hypothetical protein)(<-); 1177 ~~~~~ 40
369*	AACAAAAGCTGTT	1910810	1910822	XF1996(PbsX family transcriptional regulator)(->); 280 ~~~~~ 88
370*	AACACTAATCGTT	1912920	1912932	XF1999(branched-chain amino acid aminotransferase)(<-); 766 ~~~~~ 310
371*	AACTGAACAGGTT	1913836	1913848	XF2000(hypothetical protein)(<-); 520 ~~~~~ 19
372*	AACCAAGGCCGTT	1916534	1916546	XF2005(hypothetical protein)(<-); 439 ~~~~~ 886
373*	AACACCCTACGTT	1929851	1929863	XF2022(sbcB,exonuclease I)(->); 288 ~~~~~ 1136
374*	AACGACATGAGTT	1936931	1936943	XF2032(plasmid stabilization protein)(->); 153 ~~~~~ 143
375*	AACGTTGCCAGTT	1937526	1937538	XF2034(hypothetical protein)(<-); 49 ~~~~~ 1240
376	AACTCAATGGGTT	1938810	1938822	XF2034(hypothetical protein)(<-); 32 ~~~~~ 33; XF2035(hypothetical protein)(<-)
377*	AACAATCTATGTT	1941257	1941269	XF2037(hypothetical protein)(<-); 1231 ~~~~~ 13
378	AACACCAGACGTT	1951254	1951266	XF2048(conjugal transfer protein TrbI)(<-); 386 ~~~~~ 1021; XF2050(conjugal transfer protein TrbH)(<-)
379*	AACTGTCGACGTT	1967149	1967161	XF2067(hypothetical protein)(<-); 170 ~~~~~ 90
380	AACTTAATTAGTT	1968109	1968121	XF2068(hypothetical protein)(<-); 406 ~~~~~ 162; XF2069(hypothetical protein)(<-)
381*	AACTGCCTAAGTT	1968384	1968396	XF2069(hypothetical protein)(<-); 101 ~~~~~ 171
382*	AACAACGAAGGTT	1972949	1972961	XF2079(hypothetical protein)(->); 255 ~~~~~ 122
383*	AACTGCCCGAGTT	1973245	1973257	XF2080(hypothetical protein)(<-); 253 ~~~~~ 16
384*	AACAGTGCCGGTT	1976905	1976917	XF2083(cation efflux system protein)(<-); 2203 ~~~~~ 847
385	AACCCGCAAAGTT	1979966	1979978	XF2085(AcrR family transcriptional regulator)(<-); 399 ~~~~~ 198; XF2086(hypothetical protein)(->)
386*	AACTGCACTCGTT	1983277	1983289	XF2089(5'-nucleotidase)(<-); 461 ~~~~~ 486
387*	AACGGACGCAGTT	1984342	1984354	XF2090(ppnK,inorganic polyphosphate/ATP-NAD kinase)(<-); 481 ~~~~~ 274
388*	AACCGAGAGCGTT	1984755	1984767	XF2091(hypothetical protein)(<-); 42 ~~~~~ 4937
389*	AACACCAGAAGTT	1990611	1990623	XF2093(drug resistance protein)(->); 125 ~~~~~ 1089
390	AACTAAAGTAGTT	2004609	2004621	XF2107(hypothetical protein)(<-); 209 ~~~~~ 147; XFt36(tRNA-Cys,tRNA-Cys)(->)
391	AACCAAACCTGTT	2005967	2005979	XF2109(hypothetical protein)(<-); 235 ~~~~~ 169; XF2110(hypothetical protein)(<-)
392	AACCCTATTCGTT	2006615	2006627	XF2110(hypothetical protein)(<-); 129 ~~~~~ 798; XF2111(hypothetical protein)(->)
393*	AACCAAGCCTGTT	2022439	2022451	XF2133(ABC transporter ATP-binding protein)(<-); 22 ~~~~~ 1903
394*	AACGGCAAGCGTT	2028649	2028661	XF2137(ferric enterobactin receptor)(->); 339 ~~~~~ 2015
395*	AACCACTCTGGTT	2032978	2032990	XF2140(cation:proton antiporter)(->); 1223 ~~~~~ 483
396	AACGATTGGAGTT	2033835	2033847	XF2140(cation:proton antiporter)(->); 362 ~~~~~ 4; XF2141(phosphate ABC transporter substrate-binding protein)(->)
397*	AACAGCGTACGTT	2035831	2035843	XF2142(ABC transporter phosphate permease)(->); 774 ~~~~~ 188
398	AACCATCCTCGTT	2038528	2038540	XF2145(phosphate regulon transcriptional regulator)(->); 53 ~~~~~ 161; XF2146(ribonuclease T)(->)
399*	AACAATCCCAGTT	2040769	2040781	XF2149(apaG,ApaG protein)(->); 6 ~~~~~ 365
400*	AACGTGGTACGTT	2042723	2042735	XF2151(hypothetical protein)(->); 109 ~~~~~ 1153
401*	AACAACACATGTT	2061992	2062004	XF2176(leuS,leucyl-tRNA synthetase)(->); 439 ~~~~~ 2212
402*	AACGCGATGAGTT	2073720	2073732	XF2192(hypothetical protein)(<-); 400 ~~~~~ 730
403*	AACTGACGGCGTT	2076492	2076504	XF2196(hemagglutinin-like secreted protein)(<-); 362 ~~~~~ 9954
404*	AACGTGAGGAGTT	2091829	2091841	XF2205(hypothetical protein)(<-); 856 ~~~~~ 496
405*	AACTTAGGCGGTT	2104024	2104036	XF2218(histidinol-phosphate aminotransferase)(<-); 907 ~~~~~ 178
406*	AACGCTCATAGTT	2108596	2108608	XF2222(hisS,histidyl-tRNA synthetase)(<-); 1298 ~~~~~ 90
407*	AACACCACCTGTT	2116091	2116103	XF2228(hypothetical protein)(<-); 346 ~~~~~ 208
408	AACAAACACCGTT	2116630	2116642	XF2229(hypothetical protein)(->); 27 ~~~~~ 146; XF2230(penicillin binding protein 6)(<-)
409*	AACTGGTTAGGTT	2122702	2122714	XF2234(low molecular weight heat shock protein)(<-); 316 ~~~~~ 154
410*	AACGAACAACGTT	2122853	2122865	XF2234(low molecular weight heat shock protein)(<-); 467 ~~~~~ 3
411*	AACTGCTTGAGTT	2125076	2125088	XF2235(bifunctional penicillin binding protein 1C)(<-); 1930 ~~~~~ 448
412	AACAACCTTGGTT	2125782	2125794	XF2235(bifunctional penicillin binding protein 1C)(<-); 246 ~~~~~ 32; XF2236(hypothetical protein)(<-)
413*	AACAATTACAGTT	2128824	2128836	XF2237(hypothetical protein)(->); 2460 ~~~~~ 404
414	AACAAAAAGCGTT	2130059	2130071	XF2238(hypothetical protein)(->); 456 ~~~~~ 72; XF2239(RNA polymerase sigma factor RpoE)(->)
415*	AACACTAGGCGTT	2138592	2138604	XF2248(recO,DNA repair protein RecO)(->); 422 ~~~~~ 297
416*	AACCATCGTGGTT	2146626	2146638	XF2257(hypothetical protein)(->); 10 ~~~~~ 670
417*	AACACGGACCGTT	2146682	2146694	XF2257(hypothetical protein)(->); 66 ~~~~~ 614
418	AACTCAAATGGTT	2147512	2147524	XF2257(hypothetical protein)(->); 204 ~~~~~ 240; XF2258(hypothetical protein)(->)
419	AACGACACAGGTT	2148709	2148721	XF2258(hypothetical protein)(->); 553 ~~~~~ 226; XF2259(polyvinylalcohol dehydrogenase)(->)
420*	AACTCCAAGCGTT	2160628	2160640	XF2269(3-alpha-hydroxysteroid dehydrogenase)(<-); 382 ~~~~~ 373
421*	AACACCTGGGGTT	2161665	2161677	XF2270(hypothetical protein)(->); 343 ~~~~~ 511
422*	AACACGCGTAGTT	2169374	2169386	XF2278(dolichol-phosphate mannosyltransferase)(<-); 526 ~~~~~ 223
423*	AACACACTGAGTT	2177711	2177723	XF2288(phage-related integrase)(<-); 640 ~~~~~ 409
424*	AACCATTTACGTT	2178301	2178313	XF2289(hypothetical protein)(<-); 157 ~~~~~ 127
425*	AACCCCTGCCGTT	2180890	2180902	XF2293(hypothetical protein)(<-); 249 ~~~~~ 47
426*	AACACGCCGCGTT	2187249	2187261	XF2302(glutamate-1-semialdehyde aminotransferase)(<-); 157 ~~~~~ 1165
427	AACGAAAACGGTT	2190208	2190220	XF2305(hypothetical protein)(->); 45 ~~~~~ 346; XF2306(delta-aminolevulinic acid dehydratase)(<-)
428*	AACGTGCATTGTT	2198447	2198459	XF2314(phage-related lysozyme)(->); 463 ~~~~~ 73
429	AACATAACCTGTT	2202028	2202040	XF2321(hypothetical protein)(<-); 273 ~~~~~ 260; XF2322(hypothetical protein)(<-)
430*	AACCTGGATTGTT	2205004	2205016	XF2325(P-protein)(<-); 630 ~~~~~ 482
431	AACATGACATGTT	2206722	2206734	XF2326(phosphoserine aminotransferase)(<-); 56 ~~~~~ 506; XF2327(TonB protein)(->)
432*	AACAAAGCACGTT	2209160	2209172	XF2328(ABC transporter sodium permease)(<-); 631 ~~~~~ 541
433*	AACGACTCCAGTT	2211641	2211653	XF2330(proteinase)(<-); 1188 ~~~~~ 380
434*	AACCATCCATGTT	2214339	2214351	XF2333(prolipoprotein diacylglyceryl transferase)(<-); 746 ~~~~~ 147
435*	AACCAGCGTCGTT	2219816	2219828	XF2340(dnaK,molecular chaperone DnaK)(<-); 929 ~~~~~ 975
436*	AACAACGGACGTT	2227461	2227473	XF2349(hypothetical protein)(<-); 502 ~~~~~ 1684
437*	AACAACACCCGTT	2234439	2234451	XF2358(rumA,23S rRNA 5-methyluridine methyltransferase)(<-); 1012 ~~~~~ 307
438*	AACACCAATCGTT	2242114	2242126	XF2365(GumF protein)(<-); 571 ~~~~~ 487
439*	AACAACCACGGTT	2250048	2250060	XF2374(leuD,isopropylmalate isomerase small subunit)(<-); 16 ~~~~~ 619
440*	AACGTACAAGGTT	2254661	2254673	XF2382(hypothetical protein)(->); 188 ~~~~~ 15
441*	AACCCAGATTGTT	2263775	2263787	XF2387(hypothetical protein)(<-); 4 ~~~~~ 604
442*	AACACGTAACGTT	2265337	2265349	XF2389(alcohol dehydrogenase)(<-); 628 ~~~~~ 409
443*	AACATCGATAGTT	2277841	2277853	XF2404(hypothetical protein)(->); 326 ~~~~~ 285
444*	AACACATTCTGTT	2280204	2280216	XF2407(bacteriocin)(->); 1177 ~~~~~ 5002
445*	AACGCGCTGTGTT	2288574	2288586	XF2409(hypothetical protein)(->); 3012 ~~~~~ 542
446*	AACGTCATTGGTT	2289020	2289032	XF2409(hypothetical protein)(->); 3458 ~~~~~ 96
447*	AACAATCCCTGTT	2302528	2302540	XF2420(virulence factor)(<-); 1222 ~~~~~ 376
448*	AACTCGGGAAGTT	2309379	2309391	XF2427(hypothetical protein)(<-); 772 ~~~~~ 166
449*	AACAAGTACGGTT	2325125	2325137	XF2442(hypothetical protein)(->); 283 ~~~~~ 796
450	AACGACAATCGTT	2336768	2336780	XF2449(hypothetical protein)(<-); 617 ~~~~~ 0; XF2450(hypothetical protein)(<-)
451*	AACGGTCAAGGTT	2352194	2352206	XF2466(hypothetical protein)(<-); 1620 ~~~~~ 3
452*	AACAGGTGGGGTT	2353810	2353822	XF2470(phosphoglycolate phosphatase)(<-); 31 ~~~~~ 646
453*	AACGGGGCCGGTT	2354831	2354843	XF2471(3-demethylubiquinone-9 3-methyltransferase)(<-); 376 ~~~~~ 352
454*	AACTACGGATGTT	2361294	2361306	XF2478(hypothetical protein)(->); 209 ~~~~~ 186
455	AACCTAATAAGTT	2371543	2371555	XF2489(phage-related baseplate assembly protein)(<-); 258 ~~~~~ 11; XF2490(hypothetical protein)(->)
456*	AACTCTTCACGTT	2380786	2380798	XF2501(hypothetical protein)(<-); 268 ~~~~~ 301
457*	AACAATGCACGTT	2382296	2382308	XF2504(hypothetical protein)(<-); 67 ~~~~~ 415
458	AACCGCATGGGTT	2387718	2387730	XF2506(hypothetical protein)(<-); 468 ~~~~~ 212; XF2507(hypothetical protein)(->)
459*	AACAGCCGGTGTT	2388533	2388545	XF2508(hypothetical protein)(<-); 189 ~~~~~ 47
460*	AACGCCGCTGGTT	2388662	2388674	XF2509(hypothetical protein)(<-); 73 ~~~~~ 103
461*	AACCGCAGCAGTT	2388955	2388967	XF2510(hypothetical protein)(->); 198 ~~~~~ 701
462*	AACGCACCTTGTT	2390229	2390241	XF2511(hypothetical protein)(->); 496 ~~~~~ 262
463	AACAGATGTCGTT	2391742	2391754	XF2513(hypothetical protein)(->); 183 ~~~~~ -7; XF2514(hypothetical protein)(->)
464*	AACGATACGAGTT	2392852	2392864	XF2516(hypothetical protein)(->); 158 ~~~~~ 231
465	AACCCCGAACGTT	2394342	2394354	XF2518(hypothetical protein)(->); -1 ~~~~~ 21; XF2519(hypothetical protein)(->)
466*	AACGAATCCGGTT	2397942	2397954	XF2524(hypothetical protein)(->); 966 ~~~~~ 536
467*	AACGCCTGCCGTT	2401285	2401297	XF2527(hypothetical protein)(<-); 336 ~~~~~ 47
468	AACTTCTTAAGTT	2404304	2404316	XF2530(phage-related integrase)(->); 36 ~~~~~ 273; XF2531(hypothetical protein)(->)
469*	AACGCCTTTCGTT	2410191	2410203	XF2536(coaE,dephospho-CoA kinase)(<-); 373 ~~~~~ 253
470*	AACAGCTGTTGTT	2411701	2411713	XF2538(fimbrial assembly protein)(<-); 378 ~~~~~ 812
471	AACGCAAACAGTT	2414359	2414371	XF2541(hypothetical protein)(<-); 211 ~~~~~ 339; XF2542(fimbrial protein)(->)
472	AACAACACCTGTT	2417715	2417727	XF2544(pilus biogenesis protein)(->); 6 ~~~~~ 76; XF2545(two-component system, regulatory protein)(<-)
473*	AACGCAACGCGTT	2419691	2419703	XF2546(two-component system, sensor protein)(<-); 290 ~~~~~ 1308
474	AACAGGGATGGTT	2429160	2429172	XF2551(hypothetical protein)(<-); 67 ~~~~~ 164; XF2552(DNA gyrase subunit A)(<-)
475*	AACGTGCTTTGTT	2431204	2431216	XF2552(DNA gyrase subunit A)(<-); 1868 ~~~~~ 801
476*	AACGAGAAGGGTT	2431725	2431737	XF2552(DNA gyrase subunit A)(<-); 2389 ~~~~~ 280
477	AACAGCTAAGGTT	2450084	2450096	XF2570(hypothetical protein)(->); 106 ~~~~~ 172; XF2571(dihydroorotate dehydrogenase 2)(->)
478*	AACCAACACTGTT	2461625	2461637	XF2582(ABC transporter ATP-binding protein)(->); 1222 ~~~~~ 460
479*	AACGCAACGTGTT	2463153	2463165	XF2584(hypothetical protein)(<-); 107 ~~~~~ 138
480*	AACGCTTGCTGTT	2468329	2468341	XF2590(exopolyphosphatase)(<-); 508 ~~~~~ 1006
481*	AACGCACTGCGTT	2471940	2471952	XF2592(two-component system, sensor protein)(<-); 323 ~~~~~ 1005
482	AACCGCGTCAGTT	2477682	2477694	XF2596(isocitrate dehydrogenase)(->); 184 ~~~~~ 106; XF2597(hypothetical protein)(<-)
483	AACATTTTTTGTT	2485301	2485313	XF2605(TonB protein)(->); 374 ~~~~~ 26; XF2606(pseudouridylate synthase)(<-)
484*	AACCGATCCCGTT	2488875	2488887	XF2607(ribonuclease E)(->); 2143 ~~~~~ 1243
485*	AACCAAAGTCGTT	2489842	2489854	XF2607(ribonuclease E)(->); 3110 ~~~~~ 276
486*	AACCACCAAAGTT	2494599	2494611	XF2614(superoxide dismutase)(<-); 183 ~~~~~ 416
487*	AACCACCGCCGTT	2494796	2494808	XF2614(superoxide dismutase)(<-); 380 ~~~~~ 219
488*	AACTTTTCAAGTT	2494841	2494853	XF2614(superoxide dismutase)(<-); 425 ~~~~~ 174
489*	AACACACGGCGTT	2497567	2497579	XF2617(ABC transporter ATP-binding protein)(<-); 1390 ~~~~~ 469
490*	AACAACCTAGGTT	2498924	2498936	XF2619(hypothetical protein)(<-); 596 ~~~~~ 951
491	AACAAAGCACGTT	2505443	2505455	XF2625(heat shock protein HtpX)(<-); 233 ~~~~~ 382; XF2626(hypothetical protein)(<-)
492*	AACAAAATGTGTT	2507749	2507761	XF2628(tuf,elongation factor Tu)(<-); 826 ~~~~~ 352
493*	AACTTAGTGCGTT	2508082	2508094	XF2628(tuf,elongation factor Tu)(<-); 1159 ~~~~~ 19
494*	AACTTGTAGCGTT	2512815	2512827	XF2632(DNA-directed RNA polymerase subunit beta')(<-); 1231 ~~~~~ 3049
495*	AACACAAAAGGTT	2514663	2514675	XF2632(DNA-directed RNA polymerase subunit beta')(<-); 3079 ~~~~~ 1201
496*	AACTTAATACGTT	2515140	2515152	XF2632(DNA-directed RNA polymerase subunit beta')(<-); 3556 ~~~~~ 724
497*	AACTGATACTGTT	2517988	2518000	XF2633(rpoB,DNA-directed RNA polymerase subunit beta)(<-); 2082 ~~~~~ 2072
498	AACGTAACGAGTT	2520107	2520119	XF2633(rpoB,DNA-directed RNA polymerase subunit beta)(<-); 35 ~~~~~ 188; XF2634(rplL,50S ribosomal protein L7/L12)(<-)
499*	AACCTTTTGAGTT	2522745	2522757	XF2637(rplK,50S ribosomal protein L11)(<-); 282 ~~~~~ 134
500*	AACAAAATGTGTT	2525131	2525143	XF2640(tuf,elongation factor Tu)(<-); 826 ~~~~~ 352
501*	AACTTAGTGCGTT	2525464	2525476	XF2640(tuf,elongation factor Tu)(<-); 1159 ~~~~~ 19
502	AACAAATACCGTT	2550873	2550885	XF2676(hypothetical protein)(<-); 489 ~~~~~ 258; XF2677(L-ascorbate oxidase)(<-)
503*	AACCAAGCTTGTT	2551535	2551547	XF2677(L-ascorbate oxidase)(<-); 392 ~~~~~ 1761
504*	AACCGCACACGTT	2556269	2556281	XF2680(ATP-dependent DNA helicase)(<-); 136 ~~~~~ 1894
505*	AACCTTTGAGGTT	2562721	2562733	XF2685(endopeptidase IV)(<-); 1469 ~~~~~ 420
506*	AACACCGTTGGTT	2583980	2583992	XF2704(carboxyl-terminal protease)(<-); 1131 ~~~~~ 383
507*	AACTGCTGCCGTT	2585537	2585549	XF2705(hypothetical protein)(<-); 1081 ~~~~~ 274
508*	AACACATGGCGTT	2588764	2588776	XF2708(endo-1,4-beta-glucanase)(->); 697 ~~~~~ 361
509	AACCAAGGATGTT	2589183	2589195	XF2708(endo-1,4-beta-glucanase)(->); 46 ~~~~~ 924; XF2709(gltD,glutamate synthase subunit beta)(<-)
510	AACTGAAAAAGTT	2589318	2589330	XF2708(endo-1,4-beta-glucanase)(->); 181 ~~~~~ 789; XF2709(gltD,glutamate synthase subunit beta)(<-)
511	AACACGCATGGTT	2596592	2596604	XF2711(hypothetical protein)(->); 93 ~~~~~ 9; XF2712(pyrroline-5-carboxylate reductase)(->)
512*	AACACAATTGGTT	2601641	2601653	XF2714(alpha-L-fucosidase)(->); 697 ~~~~~ 688
513*	AACTGCGTGCGTT	2609716	2609728	XF2721(type I restriction-modification system endonuclease)(<-); 2806 ~~~~~ 259
514*	AACTTTTTGCGTT	2613550	2613562	XF2724(type I restriction-modification system)(<-); 904 ~~~~~ 232
515*	AACTGGTCAGGTT	2620407	2620419	XF2728(type I restriction-modification system DNA methylase)(<-); 1424 ~~~~~ 141
516*	AACTCGGCACGTT	2620526	2620538	XF2728(type I restriction-modification system DNA methylase)(<-); 1543 ~~~~~ 22
517*	AACTGCCTTCGTT	2636540	2636552	XF2742(type I restriction-modification system DNA methylase)(<-); 758 ~~~~~ 789
518*	AACTGATGTCGTT	2639176	2639188	XF2746(hypothetical protein)(<-); 416 ~~~~~ 360
519*	AACATGCGTAGTT	2640348	2640360	XF2747(hypothetical protein)(<-); 226 ~~~~~ 862
520*	AACACCTCCAGTT	2643695	2643707	XF2752(hypothetical protein)(->); 810 ~~~~~ 26
521*	AACGTAAAACGTT	2644538	2644550	XF2753(hypothetical protein)(->); 801 ~~~~~ 149
522*	AACAAATCAAGTT	2644652	2644664	XF2753(hypothetical protein)(->); 915 ~~~~~ 35
523*	AACGCAATCGGTT	2648881	2648893	XF2759(hemolysin-type calcium binding protein)(->); 1755 ~~~~~ 2123
524*	AACTCTGGCAGTT	2655349	2655361	XF2763(hypothetical protein)(<-); 265 ~~~~~ 31
525*	AACGCGGTGCGTT	2676470	2676482	XF2779(hypothetical protein)(<-); 2395 ~~~~~ 304
526*	AACGCACGGCGTT	2677832	2677844	XF2780(inner membrane protein translocase component YidC)(<-); 955 ~~~~~ 730

## Sheet: Table S4
Table S4. Genes with the MqsA-like palindromic sequence identiﬁed in the RNA-Seq.
Pattern Sequence	Gene name	Locus Tag	Gene description
TAACCTAATAAGTTA	mqsRA	XF_RS10790	MqsRA toxin-antitoxin system
AACAAAGTGAGTT	clpP	XF_RS05040	ATP-dependent Clp protease proteolytic subunit
AACAAAGCACGTT	htpX	XF_RS11410	Heat shock protein
AACCGCATCTGTT	clpB	XF_RS0160	Chaperone protein
AACTACTTGGGTT	rpfB	XF_RS01220	Regulator of pathogenicity factors

## Sheet: Data Set S1
Data Set S1. Differential gene expression analysis between the M-0/C-0.The libraries were analyzed with the EdgeR program with a cutoff p-value of 0.05. The analysis resulted in 189 upregulated genes (Table 1) and 164 downregulated genes (Table 2). Genes identified as “pseudo” were excluded from the list.
Table 1. Genes upregulated by MqsR in X. fastidiosa							Table 2. Genes downregulated by MqsR in X. fastidiosa
Genes Sequence**	logFC	p-Value	Locus Tag*	Protein*	Gene Name*		Genes Sequence**	logFC	PValue	Locus Tag*	Protein*	Gene Name*
gene2310	4.47939	4.65878e-07	XF_RS10790	WP_010894925.1	hypothetical protein		gene537	-0.674881	0.0445017	XF_RS02485	WP_010893121.1	hypothetical protein
gene241	4.32671	0.00114912	XF_RS01135	WP_010892803.1	hypothetical protein		gene1224	-0.676741	0.0439225	XF_RS05675	WP_010893851.1	sulfate/thiosulfate import ATP-binding protein CysA
gene242	3.65187	0.00135578	XF_RS01140	WP_010892804.1	hypothetical protein		gene1695	-0.678314	0.0432271	XF_RS07940	WP_010894300.1	thiol reductase thioredoxin
gene109	3.0795	0.000117314	XF_RS00520	WP_004085529.1	tRNA		gene1265	-0.691321	0.0415401	XF_RS05875	WP_042463104.1	sodium:proton antiporter
gene665	3.05526	0.0229137	XF_RS03075	WP_042462912.1	tail protein		gene1755	-0.695998	0.0423472	XF_RS08205	WP_031336568.1	peptidoglycan-associated lipoprotein
gene2324	3.05237	0.0235823	XF_RS10860	WP_010893232.1	hypothetical protein		gene2466	-0.700491	0.0411024	XF_RS11540	WP_010895062.1	glutamyl-tRNA reductase
gene1626	2.74799	0.00910077	XF_RS07605	WP_031336630.1	LysR family transcriptional regulator		gene2414	-0.714192	0.0364997	XF_RS11295	WP_031337120.1	peptidase
gene243	2.68836	0.00325092	XF_RS12710	WP_010892805.1	hypothetical protein		gene190	-0.715714	0.0337641	XF_RS00895	WP_010892753.1	anthranilate phosphoribosyltransferase
gene29	2.66164	0.00110141	XF_RS00145	WP_042462538.1	orotidine 5'-phosphate decarboxylase		gene1838	-0.717907	0.0460412	XF_RS08585	WP_042463289.1	cell surface protein
gene433	2.52632	0.00704986	XF_RS02020	WP_010893016.1	hypothetical protein		gene1873	-0.728189	0.0316447	XF_RS08735	WP_010894476.1	Na+/H+ antiporter
gene702	2.46666	0.024547	XF_RS03255	WP_010893294.1	acyl carrier protein		gene312	-0.736575	0.0308137	XF_RS01460	WP_010892872.1	hypothetical protein
gene240	2.30499	0.0170064	XF_RS01130	WP_010892802.1	hypothetical protein		gene1159	-0.740281	0.0391114	XF_RS05390	WP_031336846.1	poly(hydroxyalcanoate) granule associated protein
gene964	2.28753	0.0272182	XF_RS04495	No reference	tRNA		gene1221	-0.746512	0.0261076	XF_RS05660	WP_010893848.1	sulfate transporter subunit
gene1564	2.2559	0.00505194	XF_RS07310	WP_010894181.1	transcriptional regulator		gene196	-0.746726	0.0364626	XF_RS00920	WP_010892761.1	X-Pro dipeptidase
gene1510	2.245	0.00130206	XF_RS07050	WP_042463203.1	hypothetical protein		gene972	-0.75369	0.0251742	XF_RS04535	WP_010893586.1	glycerol-3-phosphate ABC transporter ATP-binding protein
gene1184	2.2113	0.0260686	XF_RS13195	WP_010893812.1	hypothetical protein		gene157	-0.757138	0.0251325	XF_RS00745	WP_031336168.1	peptide chain release factor 3
gene2298	2.1115	0.034751	XF_RS10730	WP_010894920.1	integrase		gene1222	-0.762939	0.0229455	XF_RS05665	WP_010893849.1	sulfate ABC transporter permease subunit CysT
gene619	2.1004	0.0205715	XF_RS02850	WP_010893206.1	VRR-NUC domain-containing protein		gene1075	-0.76389	0.0302496	XF_RS05015	No reference	tRNA
gene1725	2.03983	0.0302192	XF_RS08075	WP_023906503.1	hypothetical protein		gene1390	-0.791224	0.0439826	XF_RS06470	WP_020852892.1	peroxiredoxin
gene2484	2.0241	0.00156337	XF_RS11605	WP_010895086.1	5-(carboxyamino)imidazole ribonucleotide mutase		gene2422	-0.795043	0.0179884	XF_RS11335	WP_023907085.1	Fe-S biogenesis protein NfuA
gene965	2.01742	0.0105348	XF_RS04500	No reference	tRNA		gene832	-0.799844	0.0172044	XF_RS03875	WP_010893426.1	tRNA (N6-isopentenyl adenosine(37)-C2)-methylthiotransferase MiaB
gene1110	1.99493	0.0394282	XF_RS13125	WP_010893727.1	hypothetical protein		gene740	-0.801204	0.0354554	XF_RS03440	WP_042462939.1	endoglucanase
gene324	1.96598	0.000636501	XF_RS01520	WP_004086603.1	replicative DNA helicase		gene482	-0.822995	0.0161003	XF_RS12805	WP_080507186.1	cytotoxic translational repressor of toxin-antitoxin stability system
gene387	1.90181	0.000169009	XF_RS01800	WP_004083596.1	30S ribosomal protein S21		gene2428	-0.824614	0.0150852	XF_RS11365	WP_031337128.1	sulfurtransferase
gene1724	1.89623	0.00306807	XF_RS08070	WP_010894331.1	hypothetical protein		gene755	-0.829285	0.0348406	XF_RS03500	WP_031338036.1	hypothetical protein
gene640	1.88824	0.000214623	XF_RS12925	WP_080507192.1	hypothetical protein		gene2469	-0.831798	0.0163938	XF_RS11550	WP_010895065.1	ribosomal RNA large subunit methyltransferase K/L
gene1726	1.79932	0.0225957	XF_RS13390	WP_075584644.1	hypothetical protein		gene672	-0.833996	0.0261494	XF_RS03110	WP_023907000.1	hypothetical protein
gene1818	1.78144	0.0171177	XF_RS08495	WP_023907583.1	hypothetical protein		gene2209	-0.834259	0.0262638	XF_RS10315	WP_010894830.1	membrane protein
gene2198	1.76015	0.0452982	XF_RS10265	WP_010894812.1	hypothetical protein		gene2033	-0.834446	0.0456136	XF_RS09420	WP_010894627.1	nicotinate-nicotinamide nucleotide adenylyltransferase
gene966	1.73007	0.00797418	XF_RS04505	No reference	tRNA		gene316	-0.83668	0.027347	XF_RS01480	WP_010892878.1	hypothetical protein
gene1482	1.71699	0.000758217	XF_RS06920	WP_004084948.1	twitching motility protein PilT		gene1411	-0.838527	0.0126419	XF_RS06575	WP_010894053.1	class II fumarate hydratase
gene2448	1.71278	0.000307018	XF_RS11450	WP_010895051.1	50S ribosomal protein L10		gene1380	-0.841718	0.0414522	XF_RS06425	WP_010894021.1	general secretion pathway protein GspH
gene1665	1.68649	0.008689	XF_RS07790	WP_010894272.1	Ax21 family protein		gene346	-0.84255	0.017151	XF_RS01630	WP_004083627.1	DNA-binding response regulator
gene936	1.68011	0.0166763	XF_RS04380	WP_042463014.1	hypothetical protein		gene1023	-0.848341	0.0119542	XF_RS04770	WP_042463038.1	DUF3971 domain-containing protein
gene2363	1.6681	0.00429178	XF_RS11055	WP_010894960.1	prepilin-type cleavage/methylation domain-containing protein		gene2336	-0.850676	0.0119107	XF_RS10925	WP_052262873.1	hypothetical protein
gene2402	1.66797	0.000116246	XF_RS11245	WP_004090321.1	30S ribosomal protein S2		gene525	-0.852423	0.0366123	XF_RS02430	WP_010893110.1	hypothetical protein
gene1183	1.65874	0.0259038	XF_RS05505	WP_010893811.1	hypothetical protein		gene906	-0.854171	0.0121936	XF_RS04240	WP_010893509.1	RNA polymerase-binding protein DksA
gene325	1.64849	0.0179771	XF_RS12745	WP_010892893.1	hypothetical protein		gene523	-0.856485	0.0322883	XF_RS12850	WP_010893107.1	hypothetical protein
gene2066	1.64394	0.0485628	XF_RS09640	WP_010894664.1	imidazole glycerol phosphate synthase subunit HisH		gene2654	-0.858717	0.0172137	XF_RS12455	WP_010895253.1	Single-stranded DNA-binding protein 1
gene1309	1.61722	0.000310916	XF_RS06085	WP_010893946.1	translation initiation factor IF-1		gene1970	-0.863142	0.0400727	XF_RS13600	WP_075584631.1	hypothetical protein
gene1967	1.60131	0.0489534	XF_RS13595	WP_010894561.1	hypothetical protein		gene1143	-0.863696	0.0101951	XF_RS05305	WP_010893760.1	AraC family transcriptional regulator
gene248	1.57365	0.000569941	XF_RS01160	WP_042462650.1	6-phosphofructokinase		gene731	-0.866369	0.0240405	XF_RS03400	WP_010893320.1	D-alanine--D-alanine ligase
gene2528	1.57349	0.0091413	XF_RS11810	WP_042463477.1	HNH endonuclease		gene1293	-0.866849	0.0110666	XF_RS06015	WP_010893928.1	aspartate aminotransferase family protein
gene2387	1.5673	0.0012853	XF_RS11175	WP_010894982.1	asparagine--tRNA ligase		gene2639	-0.866938	0.0101614	XF_RS12380	WP_042464056.1	hypothetical protein
gene1965	1.56501	0.00389541	XF_RS09135	No reference	tRNA		gene1702	-0.867423	0.0116219	XF_RS07975	WP_031336603.1	type I glutamate--ammonia ligase
gene676	1.54656	0.000527816	XF_RS03135	WP_010893263.1	50S ribosomal protein L20		gene441	-0.870176	0.00965963	XF_RS12495	WP_010893023.1	hypothetical protein
gene406	1.52582	0.0438224	XF_RS01895	WP_010892986.1	nucleoside-diphosphate kinase		gene868	-0.874859	0.0147	XF_RS04055	WP_010893466.1	hypothetical protein
gene282	1.46018	0.00215727	XF_RS01325	WP_042462673.1	NADH-quinone oxidoreductase subunit B		gene1307	-0.877226	0.0101203	XF_RS06080	WP_010893944.1	ATP-dependent Clp protease ATP-binding subunit ClpA
gene1953	1.46006	0.00138995	XF_RS09095	WP_010894547.1	multidrug efflux RND transporter permease subunit		gene1929	-0.885007	0.0323551	XF_RS12550	WP_023906433.1	hypothetical protein
gene411	1.45636	0.000226077	XF_RS01920	WP_031336297.1	outer membrane protein assembly factor BamB		gene745	-0.888204	0.0100302	XF_RS03460	WP_010893338.1	endoglucanase
gene2483	1.45097	0.000469526	XF_RS11600	WP_010895085.1	5-(carboxyamino)imidazole ribonucleotide synthase		gene1223	-0.891535	0.00802232	XF_RS05670	WP_010893850.1	sulfate ABC transporter permease subunit CysW
gene1007	1.4426	0.00149356	XF_RS04690	WP_023906824.1	hypothetical protein		gene1073	-0.903558	0.00958945	XF_RS05005	WP_010893693.1	alpha/beta hydrolase
gene1481	1.43018	0.00117425	XF_RS06915	WP_010894128.1	twitching motility protein PilT		gene932	-0.911062	0.025497	XF_RS04360	WP_010893539.1	hypothetical protein
gene2384	1.42701	0.010689	XF_RS11160	WP_010894981.1	30S ribosomal protein S18		gene1089	-0.9164	0.0440487	XF_RS05080	WP_010893706.1	hypothetical protein
gene23	1.4258	0.00450335	XF_RS00115	WP_010892577.1	prepilin		gene1269	-0.916476	0.0198733	XF_RS05900	WP_023906746.1	phosphocarrier protein HPr
gene72	1.41915	0.0179919	XF_RS00345	WP_010892631.1	ferrous iron transporter B		gene2269	-0.921776	0.00622918	XF_RS10600	WP_010894893.1	hypothetical protein
gene477	1.41565	0.0127382	XF_RS12800	WP_080507185.1	hypothetical protein		gene1177	-0.929792	0.0135462	XF_RS05475	WP_023907844.1	DNA methylase
gene1506	1.41245	0.0339606	XF_RS07030	WP_080507209.1	hypothetical protein		gene1810	-0.94084	0.00527183	XF_RS08455	WP_004085454.1	chemotaxis protein CheW
gene2289	1.39079	0.0201716	XF_RS10685	WP_010894912.1	phytoene synthase		gene884	-0.96067	0.0045096	XF_RS04135	WP_010893486.1	excinuclease ABC subunit B
gene1109	1.37242	0.0391969	XF_RS13120	WP_075584664.1	hypothetical protein		gene1654	-0.966106	0.00464006	XF_RS07735	No reference	tRNA
gene1167	1.35382	0.00133202	XF_RS05425	WP_010893793.1	hypothetical protein		gene1795	-0.970961	0.010144	XF_RS08385	WP_010894396.1	4'-phosphopantetheinyl transferase
gene1111	1.34886	0.036462	XF_RS13130	WP_075584662.1	hypothetical protein		gene81	-0.981592	0.0100104	XF_RS00390	WP_004085554.1	ribosomal RNA large subunit methyltransferase E
gene691	1.34312	0.000416473	XF_RS03205	WP_010893282.1	N-acetylmuramoyl-L-alanine amidase		gene708	-1.00257	0.0063189	XF_RS03290	WP_010893300.1	membrane protein
gene2260	1.33444	0.00986106	XF_RS13745	WP_004085979.1	50S ribosomal protein L36		gene1712	-1.0027	0.0155847	XF_RS13380	WP_080507212.1	hypothetical protein
gene102	1.33259	0.000864995	XF_RS00485	WP_010892664.1	asparagine synthase B		gene1219	-1.01703	0.0313578	XF_RS05650	WP_042463096.1	copper homeostasis protein CutC
gene516	1.33116	0.00985631	XF_RS02400	WP_042462808.1	3-hydroxydecanoyl-ACP dehydratase		gene1420	-1.01983	0.030551	XF_RS06615	WP_010894061.1	hypothetical protein
gene1069	1.31643	0.00235159	XF_RS04985	WP_004090142.1	DNA-directed RNA polymerase subunit alpha		gene2471	-1.0348	0.0218594	XF_RS11555	WP_010895068.1	alpha/beta hydrolase
gene2072	1.31207	0.00307009	XF_RS09670	WP_010894670.1	histidine--tRNA ligase		gene1379	-1.03942	0.00981035	XF_RS06420	WP_004083686.1	type II secretion system protein GspG
gene285	1.31113	0.00174066	XF_RS01340	WP_004087934.1	NADH-quinone oxidoreductase subunit E		gene2464	-1.04683	0.00392193	XF_RS11530	WP_010895060.1	outer membrane lipoprotein LolB
gene287	1.30689	0.000674505	XF_RS01350	WP_010892846.1	NADH-quinone oxidoreductase subunit G		gene858	-1.05222	0.0290668	XF_RS04005	WP_010893453.1	hypothetical protein
gene1151	1.29926	0.041071	XF_RS13175	WP_080507202.1	hypothetical protein		gene1077	-1.0575	0.0161025	XF_RS05025	WP_004086550.1	hypothetical protein
gene1545	1.27429	0.0357241	XF_RS07225	WP_010894164.1	hypothetical protein		gene1244	-1.05774	0.00356339	XF_RS05770	WP_038200731.1	hypothetical protein
gene1798	1.26887	0.00393281	XF_RS08400	WP_031336554.1	dicarboxylate/amino acid:cation symporter		gene2648	-1.05777	0.00216322	XF_RS12430	WP_010895247.1	hypothetical protein
gene979	1.2619	0.0223623	XF_RS04570	WP_023906835.1	succinate dehydrogenase assembly factor 2 family protein		gene1024	-1.06134	0.00244587	XF_RS04775	WP_010893644.1	metalloprotease TldD
gene1014	1.25297	0.00139069	XF_RS04725	WP_010893633.1	aspartate kinase		gene2132	-1.06905	0.0288197	XF_RS12575	WP_052262871.1	hypothetical protein
gene1496	1.23982	0.0294445	XF_RS06980	WP_080507237.1	hypothetical protein		gene1421	-1.08027	0.0117231	XF_RS06620	WP_004085696.1	hypothetical protein
gene578	1.22692	0.00307804	XF_RS02675	WP_010893165.1	DNA methyltransferase		gene1080	-1.08287	0.00921294	XF_RS05040	WP_010893698.1	ATP-dependent Clp protease proteolytic subunit
gene1070	1.22201	0.0046205	XF_RS04990	WP_010893689.1	50S ribosomal protein L17		gene769	-1.08417	0.0119861	XF_RS03565	WP_031337062.1	hypothetical protein
gene934	1.22047	0.00507862	XF_RS04370	WP_010893543.1	hypothetical protein		gene556	-1.08686	0.0443966	XF_RS02580	WP_010893143.1	divalent-cation tolerance protein CutA
gene1465	1.21875	0.00667857	XF_RS06840	WP_010894106.1	fructokinase		gene916	-1.10583	0.00487365	XF_RS04285	WP_010893520.1	acetylglutamate kinase
gene315	1.21601	0.0117469	XF_RS01475	WP_031337534.1	membrane protein		gene773	-1.1076	0.0119242	XF_RS03585	WP_010893368.1	glycosyl hydrolase
gene70	1.21021	0.00332675	XF_RS00335	WP_010892629.1	fimbrial protein		gene2039	-1.11229	0.00132812	XF_RS09450	WP_010894633.1	hypothetical protein
gene2586	1.20997	0.00241489	XF_RS12120	WP_075584703.1	ribonuclease P protein component		gene2280	-1.12133	0.0227584	XF_RS10645	WP_010894903.1	cytochrome c-type biogenesis protein CcmE
gene95	1.2095	0.0013181	XF_RS00460	WP_010892656.1	50S ribosomal protein L19		gene384	-1.13943	0.00143484	XF_RS01785	WP_010892960.1	DNA primase
gene397	1.18087	0.0496219	XF_RS01850	WP_010892975.1	DNA-binding protein		gene963	-1.15098	0.0298624	XF_RS04490	WP_004085344.1	hypothetical protein
gene692	1.18061	0.00289911	XF_RS03210	WP_010893283.1	DNA mismatch repair protein MutL		gene1206	-1.15947	0.00331282	XF_RS05595	WP_010893832.1	polyisoprenoid-binding protein
gene2292	1.17363	0.0109367	XF_RS10700	WP_042463414.1	N-ethylammeline chlorohydrolase		gene870	-1.16258	0.000839885	XF_RS04065	WP_010893469.1	riboflavin biosynthesis protein RibD
gene1058	1.16314	0.00463838	XF_RS13100	WP_010893679.1	30S ribosomal protein S14		gene1971	-1.17073	0.00360249	XF_RS09150	WP_023906406.1	glycine zipper family protein
gene2385	1.1572	0.00258383	XF_RS11165	WP_004090345.1	30S ribosomal protein S6		gene2170	-1.19065	0.0381702	XF_RS13710	WP_075584623.1	hypothetical protein
gene93	1.15526	0.00208327	XF_RS00450	WP_010892654.1	ribosome maturation factor RimM		gene1284	-1.19852	0.00808706	XF_RS05975	WP_031336788.1	hypothetical protein
gene2587	1.15254	0.00789139	XF_RS12125	WP_004085093.1	50S ribosomal protein L34		gene1877	-1.20045	0.0151431	XF_RS08755	WP_031337752.1	TIGR02453 family protein
gene2451	1.14745	0.0102105	XF_RS11465	No reference	transcription termination/antitermination protein NusG		gene2374	-1.20632	0.00122112	XF_RS11110	WP_010894972.1	peptidase
gene2599	1.13634	0.0140124	XF_RS12185	WP_010895207.1	hypothetical protein		gene460	-1.22923	0.03024	XF_RS02155	WP_010893041.1	endolysin
gene534	1.13439	0.00140692	XF_RS02470	WP_010893118.1	hypothetical protein		gene2184	-1.23504	0.0201977	XF_RS10195	WP_010894795.1	autotransporter
gene1933	1.13322	0.0229017	XF_RS09000	WP_010894527.1	plasmid stabilization protein		gene706	-1.25645	0.0276777	XF_RS03280	WP_080507193.1	fatty acyl CoA synthetase
gene1464	1.12085	0.0165696	XF_RS06835	WP_010894105.1	MFS transporter		gene1507	-1.25923	0.000692116	XF_RS07035	WP_010894151.1	hypothetical protein
gene1044	1.11652	0.00273907	XF_RS04870	WP_004090086.1	30S ribosomal protein S10		gene1022	-1.26089	0.00122327	XF_RS04765	WP_010893642.1	ribonuclease E/G
gene76	1.11467	0.0177701	XF_RS00365	WP_010892636.1	RNA-binding protein Hfq		gene929	-1.26223	0.00200605	XF_RS04350	WP_038227603.1	manganese transporter
gene688	1.11459	0.0337729	XF_RS03190	WP_010893278.1	exodeoxyribonuclease VII large subunit		gene1822	-1.27811	0.0142289	XF_RS13470	WP_010894422.1	hypothetical protein
gene1363	1.10356	0.00291797	XF_RS06345	WP_010894003.1	DNA-directed RNA polymerase subunit omega		gene829	-1.2878	0.00302164	XF_RS03860	WP_010893422.1	hypothetical protein
gene765	1.09867	0.00717	XF_RS03545	WP_010893359.1	4-hydroxythreonine-4-phosphate dehydrogenase		gene2439	-1.29546	0.0082443	XF_RS11410	WP_010895042.1	protease HtpX
gene486	1.08774	0.0492512	XF_RS02270	WP_042463568.1	hypothetical protein		gene1962	-1.31601	0.000754408	XF_RS13585	WP_010894556.1	hypothetical protein
gene2311	1.06279	0.0335337	XF_RS10795	WP_010894926.1	antitoxin		gene2279	-1.34032	0.0377092	XF_RS13755	WP_010894902.1	heme exporter protein CcmD
gene283	1.05857	0.00360192	XF_RS01330	WP_010892843.1	NADH-quinone oxidoreductase subunit C		gene772	-1.38099	0.00108233	XF_RS03580	WP_042462950.1	beta-hexosaminidase
gene30	1.05504	0.0174691	XF_RS00150	WP_010892585.1	aspartate aminotransferase		gene2099	-1.38651	0.00363718	XF_RS09795	WP_010894699.1	cation acetate symporter
gene913	1.04813	0.004233	XF_RS04270	WP_010893517.1	acetylornithine carbamoyltransferase		gene917	-1.45607	0.00240869	XF_RS04290	WP_010893521.1	N-acetyl-gamma-glutamyl-phosphate reductase
gene2525	1.04327	0.00309924	XF_RS11795	WP_042463471.1	DEAD/DEAH box helicase		gene2277	-1.46453	0.00213132	XF_RS10635	WP_010894900.1	heme ABC transporter permease
gene2585	1.02336	0.00547765	XF_RS12115	WP_010895194.1	membrane protein insertase YidC		gene340	-1.47124	0.00338782	XF_RS01600	WP_010892912.1	chaperone protein ClpB
gene2628	1.0108	0.0166137	XF_RS12325	WP_010895232.1	conjugal transfer protein TrbN		gene1887	-1.47285	0.0235737	XF_RS13510	WP_010894489.1	hypothetical protein
gene1331	1.01069	0.0210643	XF_RS06195	WP_010893970.1	hypothetical protein		gene2055	-1.52676	0.000318002	XF_RS09585	WP_031336449.1	elongation factor P-like protein YeiP
gene2453	1.00532	0.0375479	XF_RS11475	No reference	tRNA		gene2054	-1.52982	0.000326834	XF_RS09580	WP_042463351.1	hypothetical protein
gene352	1.00048	0.00594932	XF_RS01655	WP_010892923.1	RNA pyrophosphohydrolase		gene2100	-1.54279	0.0368316	XF_RS09800	WP_042463755.1	membrane protein
gene2293	0.998973	0.0118328	XF_RS10705	WP_004086027.1	elongation factor P		gene1723	-1.55938	0.000184065	XF_RS08065	WP_010894330.1	hypothetical protein
gene1006	0.996518	0.00470588	XF_RS04685	WP_023906825.1	transcription elongation factor GreA		gene827	-1.56781	0.00218071	XF_RS03850	WP_031338020.1	membrane protein
gene10	0.994905	0.0298611	XF_RS00055	WP_010892560.1	biopolymer transporter ExbD		gene345	-1.57039	0.00914935	XF_RS01625	WP_010892919.1	hypothetical protein
gene2244	0.993122	0.005089	XF_RS10480	WP_010894868.1	50S ribosomal protein L27		gene1266	-1.5767	0.000305761	XF_RS05880	WP_010893902.1	lactoylglutathione lyase
gene75	0.99142	0.00537364	XF_RS00360	WP_010892635.1	GTPase HflX		gene704	-1.58321	0.0161762	XF_RS03270	WP_010893297.1	hypothetical protein
gene1060	0.990061	0.0213694	XF_RS04945	WP_010893681.1	50S ribosomal protein L6		gene919	-1.58569	0.000988511	XF_RS04300	WP_010893523.1	glutamate 5-kinase
gene1834	0.989862	0.0100048	XF_RS08565	WP_010894434.1	phosphoribosylamine--glycine ligase		gene2275	-1.58683	0.000881747	XF_RS10625	WP_038200319.1	hypothetical protein
gene2591	0.987766	0.020407	XF_RS12145	WP_010895199.1	conjugal transfer protein		gene2515	-1.62327	0.0117986	XF_RS13860	WP_010895125.1	hypothetical protein
gene1462	0.987094	0.0383532	XF_RS06825	WP_010894104.1	protein SlyX		gene161	-1.62451	0.0042548	XF_RS00765	WP_010892721.1	hypothetical protein
gene553	0.986746	0.0214013	XF_RS02565	WP_042462842.1	hypothetical protein		gene1957	-1.63748	0.00563183	XF_RS13575	WP_010894551.1	hypothetical protein
gene1057	0.974877	0.0275563	XF_RS04935	WP_010893678.1	50S ribosomal protein L5		gene2036	-1.63899	0.0378359	XF_RS09440	WP_010894630.1	hypothetical protein
gene1452	0.968355	0.0475388	XF_RS06775	WP_010894092.1	hypothetical protein		gene63	-1.6571	0.0312154	XF_RS00300	WP_080507224.1	hypothetical protein
gene2383	0.964574	0.00717035	XF_RS11155	WP_010894980.1	50S ribosomal protein L9		gene2028	-1.67688	0.000682242	XF_RS09395	WP_031337691.1	co-chaperone YbbN
gene173	0.964009	0.0142599	XF_RS00820	WP_010892735.1	RNA helicase		gene1888	-1.6827	0.0146253	XF_RS13515	WP_080507214.1	hypothetical protein
gene286	0.956782	0.00876212	XF_RS01345	WP_010892845.1	NADH-quinone oxidoreductase subunit F		gene1875	-1.68494	0.0013991	XF_RS08745	WP_010894478.1	hypothetical protein
gene1105	0.948919	0.00690345	XF_RS05155	WP_010893721.1	translational GTPase TypA		gene2472	-1.68512	0.00856408	XF_RS13835	WP_010895069.1	hypothetical protein
gene2219	0.947649	0.00631059	XF_RS10360	WP_010894842.1	aminotransferase		gene2080	-1.69337	0.00013179	XF_RS09705	WP_010894678.1	D-alanyl-D-alanine carboxypeptidase
gene935	0.941282	0.0250321	XF_RS04375	WP_042463624.1	serine protease		gene864	-1.70429	0.000265689	XF_RS04035	WP_010893460.1	membrane protein
gene410	0.93552	0.0237849	XF_RS01915	WP_020851188.1	hypothetical protein		gene826	-1.71554	0.000491362	XF_RS03845	WP_031338021.1	magnesium transporter
gene2291	0.934152	0.0476312	XF_RS10695	WP_010894914.1	bifunctional 3-demethylubiquinone 3-O-methyltransferase/2-octaprenyl-6-hydroxy phenol methylase		gene1389	-1.81263	0.000156111	XF_RS06465	WP_010894030.1	surface protein
gene101	0.934128	0.00722754	XF_RS00480	WP_010892662.1	succinyl-diaminopimelate desuccinylase		gene383	-1.8379	0.000435433	XF_RS01780	WP_031336276.1	tryptophan--tRNA ligase
gene284	0.927675	0.0113372	XF_RS01335	WP_010892844.1	NADH-quinone oxidoreductase subunit D		gene2276	-1.84298	5.11301e-05	XF_RS10630	WP_010894899.1	cytochrome c biogenesis ATP-binding export protein CcmA
gene1406	0.915121	0.00723194	XF_RS06550	WP_010894048.1	dihydrolipoamide succinyltransferase		gene918	-1.85461	0.000518188	XF_RS04295	WP_031337988.1	argininosuccinate lyase
gene1031	0.911029	0.00738312	XF_RS04810	WP_010893654.1	dihydroxyacetone kinase		gene462	-1.89895	0.0468351	XF_RS12795	WP_080507184.1	hypothetical protein
gene2394	0.908089	0.0120225	XF_RS11205	WP_010894991.1	UDP-N-acetylenolpyruvoylglucosamine reductase		gene1021	-1.93322	0.000342135	XF_RS04760	WP_031336916.1	maf-like protein
gene1926	0.902691	0.0249376	XF_RS08975	WP_010894520.1	hypothetical protein		gene2638	-1.94917	0.00382398	XF_RS12375	WP_010895238.1	addiction module antidote protein
gene2242	0.899917	0.0114476	XF_RS10470	WP_010894866.1	30S ribosomal protein S20		gene382	-1.96895	0.00450898	XF_RS12770	WP_010892957.1	hypothetical protein
gene412	0.893447	0.0163229	XF_RS01925	WP_010892993.1	ribosome biogenesis GTPase Der		gene2470	-1.975	0.0126384	XF_RS13830	WP_010895066.1	hypothetical protein
gene944	0.893363	0.0364042	XF_RS04405	WP_010893556.1	adenosylhomocysteinase		gene774	-1.98086	0.00260591	XF_RS03590	WP_010893369.1	peptide-methionine (R)-S-oxide reductase
gene1676	0.889786	0.0225833	XF_RS07845	WP_010894280.1	ATPase AAA		gene2083	-2.24148	0.000430147	XF_RS09720	WP_010894681.1	cytochrome c biogenesis protein
gene1004	0.887278	0.0089592	XF_RS04675	WP_010893623.1	carbamoyl-phosphate synthase small subunit		gene1627	-2.32055	0.0276739	XF_RS07610	WP_023906601.1	hypothetical protein
gene377	0.874476	0.0272748	XF_RS01755	WP_010892951.1	ABC transporter ATP-binding protein		gene2084	-2.40645	0.000160095	XF_RS09725	WP_010894682.1	heat-shock protein
gene2401	0.871735	0.0113022	XF_RS11240	WP_010894998.1	elongation factor Ts		gene2637	-2.41419	0.00142554	XF_RS12370	WP_004091397.1	addiction module protein
gene1083	0.862408	0.013604	XF_RS05055	WP_010893701.1	DNA-binding protein HU		gene2027	-2.47978	9.39421e-05	XF_RS13645	WP_010894621.1	hypothetical protein
gene1362	0.848631	0.0305806	XF_RS06340	WP_010894002.1	adenylyl-sulfate kinase		*Reference: GenBank.
gene1275	0.844843	0.0172831	XF_RS05930	WP_010893911.1	ABC transporter ATP-binding protein		**Based on submitted files that are accessible with the following link: https://www.ncbi.nlm.nih.gov/sra/PRJNA718853
gene374	0.835178	0.0254029	XF_RS01740	WP_010892948.1	organic solvent ABC transporter
gene386	0.82776	0.0214911	XF_RS01795	WP_010892963.1	hypothetical protein
gene279	0.823958	0.0221184	XF_RS01310	WP_010892840.1	preprotein translocase subunit SecG
gene1460	0.821996	0.0154254	XF_RS06815	WP_023906638.1	peptidyl-prolyl cis-trans isomerase
gene341	0.820439	0.0256146	XF_RS01605	WP_010892913.1	30S ribosomal protein THX
gene245	0.817647	0.0158979	XF_RS01145	WP_010892807.1	serine protease
gene253	0.816011	0.0455323	XF_RS01185	WP_042462658.1	cytochrome c oxidase subunit II
gene1942	0.809189	0.0186891	XF_RS09045	WP_010894536.1	multidrug transporter
gene1249	0.800705	0.0376616	XF_RS05795	WP_010893882.1	DNA repair protein RadA
gene115	0.795892	0.0342734	XF_RS00545	WP_010892679.1	valine--tRNA ligase
gene2294	0.791933	0.032809	XF_RS10710	WP_042463778.1	EF-P beta-lysylation protein EpmB
gene260	0.789234	0.0433984	XF_RS01220	WP_010892826.1	long-chain fatty acid--CoA ligase
gene1825	0.777739	0.034001	XF_RS08530	WP_010894425.1	hypothetical protein
gene1101	0.776378	0.02267	XF_RS05135	WP_010893717.1	cardiolipin synthase A
gene2529	0.775914	0.022911	XF_RS11815	WP_042463482.1	DEAD/DEAH box helicase
gene2623	0.770761	0.0230386	XF_RS12300	WP_010895227.1	hypothetical protein
gene1190	0.769262	0.0231629	XF_RS05515	WP_004083920.1	rod shape-determining protein
gene1769	0.763241	0.0311927	XF_RS08270	WP_010894376.1	signal recognition particle-docking protein FtsY
gene1067	0.759396	0.0250946	XF_RS04975	WP_010893687.1	30S ribosomal protein S11
gene2407	0.755453	0.0295595	XF_RS11265	WP_010895004.1	membrane protein
gene975	0.748438	0.0271788	XF_RS04550	WP_031336933.1	succinate dehydrogenase, cytochrome b556 subunit
gene71	0.732037	0.0331252	XF_RS00340	WP_010892630.1	molecular chaperone
gene2461	0.714234	0.0362547	XF_RS11515	WP_031337143.1	ribose-phosphate pyrophosphokinase
gene2410	0.70602	0.0367988	XF_RS11275	WP_010895008.1	exopolyphosphatase
gene296	0.702845	0.0376451	XF_RS01395	WP_010892854.1	citrate transporter
gene251	0.700737	0.0402521	XF_RS01175	WP_042462653.1	membrane protein
gene978	0.696452	0.0479142	XF_RS04565	WP_010893592.1	succinate dehydrogenase iron-sulfur subunit
gene2370	0.695307	0.0411553	XF_RS11090	WP_010894968.1	succinyl-CoA ligase subunit beta
gene1068	0.686616	0.0424451	XF_RS04980	WP_010893688.1	30S ribosomal protein S4
gene2229	0.67912	0.0445686	XF_RS10410	WP_010894853.1	bacteriocin
gene201	0.676549	0.0454679	XF_RS00945	WP_010892766.1	protein translocase subunit SecD
gene1397	0.674437	0.0460558	XF_RS06505	WP_010894037.1	50S ribosomal protein L13
gene265	0.662692	0.0498375	XF_RS01240	WP_031337524.1	aconitate hydratase B
*Reference: GenBank.
**Based on submitted files that are accessible with the following link: https://www.ncbi.nlm.nih.gov/sra/PRJNA718853

## Sheet: Data Set S2
Data Set S2. Differential gene expression analysis between M-3/M-0 libraries. The libraries were analyzed with the EdgeR program with a cutoff p-value of 0.05. The analysis resulted in 238 upregulated genes (Table 1) and 179 downregulated genes (Table 2). Genes identified as “pseudo” were excluded from the list.
Table 1. Genes upregulated by MqsR in X. fastidiosa under copper stress							Table 2. Genes downregulated by MqsR in X. fastidiosa under copper stress
Genes Sequence**	logFC	p-Value	Locus Tag*	Protein*	Gene Name*		Genes Sequence**	logFC	PValue	Locus Tag*	Protein*	Gene Name*
gene1361	4.9062	1.03728e-06	XF_RS06335	WP_031337887.1	sulfate adenylyltransferase subunit 2		gene547	-0.840459	0.0468439	XF_RS02535	WP_010893134.1	GDP-mannose 4,6-dehydratase
gene2071	4.80058	1.69226e-07	XF_RS09665	WP_010894669.1	DNA-binding transcriptional regulator		gene146	-0.847791	0.0474231	XF_RS00690	WP_010892712.1	membrane protein
gene2070	3.8215	1.47617e-07	XF_RS09660	WP_010894668.1	ATP phosphoribosyltransferase		gene2461	-0.866916	0.046064	XF_RS11515	WP_031337143.1	ribose-phosphate pyrophosphokinase
gene1444	3.63706	7.28563e-06	XF_RS06740	WP_042463681.1	hypothetical protein		gene217	-0.869156	0.0413925	XF_RS01025	WP_004086259.1	30S ribosomal protein S15
gene929	3.62506	0.000205633	XF_RS04350	WP_038227603.1	manganese transporter		gene173	-0.875669	0.0460253	XF_RS00820	WP_010892735.1	RNA helicase
gene1620	3.46923	0.0269679	XF_RS07575	WP_010894235.1	hypothetical protein		gene2591	-0.890851	0.040249	XF_RS12145	WP_010895199.1	conjugal transfer protein
gene2068	3.46374	5.56912e-07	XF_RS09650	WP_010894666.1	histidinol-phosphate aminotransferase		gene2442	-0.891108	0.0386745	XF_RS11420	WP_010895046.1	elongation factor G
gene1547	3.30796	6.19713e-06	XF_RS13320	WP_010894166.1	hypothetical protein		gene216	-0.913372	0.0419991	XF_RS01020	WP_031336187.1	tRNA pseudouridine(55) synthase
gene60	3.21899	0.0252174	XF_RS00285	No reference	23S ribosomal RNA		gene1104	-0.91846	0.0365259	XF_RS05150	WP_010893720.1	peptidyl-prolyl cis-trans isomerase
gene1868	3.1652	0.0426091	XF_RS13505	No reference	ncRNA		gene1072	-0.925434	0.0342856	XF_RS05000	WP_010893691.1	ATP-dependent protease
gene1625	3.11748	0.0231762	XF_RS07600	WP_023906603.1	Germin subfamily 1 member 15		gene2	-0.925801	0.0398016	XF_RS00015	WP_010892552.1	DNA replication and repair protein RecF
gene2067	3.11361	1.47326e-06	XF_RS09645	WP_010894665.1	bifunctional imidazole glycerol-phosphate dehydratase/histidinol phosphatase		gene1662	-0.929262	0.033362	XF_RS07775	WP_031336617.1	membrane protein
gene151	3.08154	0.0367792	XF_RS00715	No reference	23S ribosomal RNA		gene978	-0.934127	0.0400111	XF_RS04565	WP_010893592.1	succinate dehydrogenase iron-sulfur subunit
gene918	3.04191	0.000390048	XF_RS04295	WP_031337988.1	argininosuccinate lyase		gene362	-0.939004	0.0393574	XF_RS01680	WP_010892933.1	hypothetical protein
gene1549	3.01027	2.67528e-05	XF_RS07235	WP_042463219.1	toxin RelE		gene402	-0.945504	0.0298914	XF_RS01875	WP_010892981.1	protease modulator HflC
gene1548	2.98387	4.41502e-06	XF_RS13325	WP_010894167.1	AbrB/MazE/SpoVT family DNA-binding domain-containing protein		gene1030	-0.94805	0.0294259	XF_RS04805	WP_010893653.1	hydroxyacid dehydrogenase
gene917	2.97439	0.000377801	XF_RS04290	WP_010893521.1	N-acetyl-gamma-glutamyl-phosphate reductase		gene1038	-0.949438	0.025259	XF_RS04845	WP_010893662.1	ATP synthase subunit alpha
gene2084	2.97001	4.46168e-05	XF_RS09725	WP_010894682.1	heat-shock protein		gene2259	-0.950475	0.036023	XF_RS10555	WP_010894884.1	cytidylate kinase
gene2066	2.9525	5.29993e-05	XF_RS09640	WP_010894664.1	imidazole glycerol phosphate synthase subunit HisH		gene74	-0.955239	0.0491086	XF_RS00355	WP_010892634.1	MFS transporter
gene2053	2.93461	0.00231261	XF_RS09575	WP_010894649.1	50S ribosomal protein L11 methyltransferase		gene548	-0.972063	0.0307022	XF_RS02540	WP_042462829.1	GDP-6-deoxy-D-lyxo-4-hexulose reductase
gene2065	2.87659	5.55354e-06	XF_RS09635	WP_010894663.1	1-(5-phosphoribosyl)-5-((5-phosphoribosylamino)methylideneamino)imidazole-4-carboxamide isomerase		gene1007	-0.97844	0.0302672	XF_RS04690	WP_023906824.1	hypothetical protein
gene2069	2.79448	1.26902e-05	XF_RS09655	WP_010894667.1	histidinol dehydrogenase		gene2610	-0.978663	0.029823	XF_RS12235	WP_042464036.1	hypothetical protein
gene1627	2.78122	0.0303527	XF_RS07610	WP_023906601.1	hypothetical protein		gene2095	-0.978874	0.0459345	XF_RS09775	WP_023906310.1	ribonuclease 3
gene574	2.76994	0.0471268	XF_RS02655	WP_023906213.1	hypothetical protein		gene1809	-0.978974	0.0211354	XF_RS08450	WP_010894411.1	amidophosphoribosyltransferase
gene919	2.75679	0.000308052	XF_RS04300	WP_010893523.1	glutamate 5-kinase		gene1100	-0.994097	0.0290071	XF_RS05130	WP_004086566.1	50S ribosomal protein L33
gene2276	2.73216	0.000487745	XF_RS10630	WP_010894899.1	cytochrome c biogenesis ATP-binding export protein CcmA		gene7	-1.00856	0.0347605	XF_RS00040	WP_010892556.1	hypothetical protein
gene639	2.72456	1.01386e-05	XF_RS02950	WP_042462883.1	hypothetical protein		gene288	-1.01864	0.049455	XF_RS01355	WP_042462677.1	NADH-quinone oxidoreductase subunit H
gene1360	2.67597	1.09732e-05	XF_RS06330	WP_010894000.1	sulfite reductase subunit alpha		gene1567	-1.02282	0.0220473	XF_RS07325	WP_080507211.1	hypothetical protein
gene2063	2.55763	9.58892e-05	XF_RS09625	WP_010894661.1	bifunctional phosphoribosyl-AMP cyclohydrolase/phosphoribosyl-ATP diphosphatase		gene211	-1.02403	0.0173164	XF_RS00995	No reference	tRNA
gene2305	2.5483	0.00139016	XF_RS10765	WP_042462912.1	tail protein		gene352	-1.02476	0.0255517	XF_RS01655	WP_010892923.1	RNA pyrophosphohydrolase
gene827	2.51072	0.000419822	XF_RS03850	WP_031338020.1	membrane protein		gene1664	-1.02604	0.0156668	XF_RS07785	WP_010894271.1	glycerol-3-phosphate dehydrogenase (NAD(P)(+))
gene1362	2.4414	0.000273566	XF_RS06340	WP_010894002.1	adenylyl-sulfate kinase		gene874	-1.02861	0.0248615	XF_RS04085	WP_010893474.1	N utilization substance protein B
gene772	2.42346	0.000989224	XF_RS03580	WP_042462950.1	beta-hexosaminidase		gene95	-1.03676	0.0183961	XF_RS00460	WP_010892656.1	50S ribosomal protein L19
gene1712	2.4104	4.41219e-05	XF_RS13380	WP_080507212.1	hypothetical protein		gene2584	-1.0438	0.0176999	XF_RS12110	WP_010895193.1	hypothetical protein
gene2311	2.39222	3.03176e-05	XF_RS10795	WP_010894926.1	antitoxin		gene488	-1.05882	0.0145013	XF_RS02280	WP_010893065.1	fimbrillin
gene1359	2.35652	6.52432e-05	XF_RS06325	WP_010893999.1	sulfite reductase subunit beta		gene1	-1.0624	0.0378502	XF_RS00010	WP_010892551.1	DNA polymerase III subunit beta
gene638	2.35017	0.00012325	XF_RS02945	WP_010893226.1	hypothetical protein		gene1896	-1.06537	0.0162476	XF_RS08840	WP_010894497.1	TenA family transcriptional regulator
gene461	2.34581	0.043565	XF_RS12790	WP_080507183.1	hypothetical protein		gene71	-1.06606	0.0184918	XF_RS00340	WP_010892630.1	molecular chaperone
gene1624	2.32191	0.0306487	XF_RS07595	WP_023906604.1	cupin		gene1065	-1.06951	0.0203263	XF_RS04965	WP_010893685.1	preprotein translocase subunit SecY
gene1339	2.31568	6.19891e-05	XF_RS06230	WP_010893978.1	transcriptional regulator		gene2141	-1.07102	0.0299371	XF_RS09995	WP_010894752.1	lactoylglutathione lyase
gene383	2.28757	0.000920836	XF_RS01780	WP_031336276.1	tryptophan--tRNA ligase		gene2587	-1.07627	0.0198838	XF_RS12125	WP_004085093.1	50S ribosomal protein L34
gene773	2.28016	0.000940086	XF_RS03585	WP_010893368.1	glycosyl hydrolase		gene1880	-1.07654	0.0435702	XF_RS08770	WP_010894484.1	zinc/iron-chelating domain-containing protein
gene1219	2.2196	0.0024984	XF_RS05650	WP_042463096.1	copper homeostasis protein CutC		gene1040	-1.08291	0.0241678	XF_RS04855	WP_010893664.1	ATP synthase subunit B
gene2048	2.21425	0.00434343	XF_RS13660	WP_010894644.1	hemagglutinin		gene1035	-1.08533	0.021459	XF_RS04830	WP_031336910.1	ATP synthase epsilon chain
gene1024	2.17913	0.000492547	XF_RS04775	WP_010893644.1	metalloprotease TldD		gene2444	-1.09975	0.0118034	XF_RS11430	WP_004084687.1	30S ribosomal protein S12
gene1588	2.16055	0.00630834	XF_RS07425	WP_010894205.1	hydroxyacid dehydrogenase		gene710	-1.10397	0.0375472	XF_RS03300	WP_023906984.1	acyltransferase
gene1206	2.15918	9.84243e-05	XF_RS05595	WP_010893832.1	polyisoprenoid-binding protein		gene1309	-1.10725	0.0186535	XF_RS06085	WP_010893946.1	translation initiation factor IF-1
gene2064	2.13426	0.000355801	XF_RS09630	WP_010894662.1	imidazole glycerol phosphate synthase cyclase subunit		gene2441	-1.10857	0.0434142	XF_RS11415	WP_010895045.1	elongation factor Tu
gene937	2.10236	0.00288048	XF_RS13050	No reference	ncRNA		gene677	-1.12961	0.0221036	XF_RS03140	WP_031338050.1	phenylalanine--tRNA ligase subunit alpha
gene2236	2.0857	0.000441204	XF_RS10440	WP_023906254.1	hypothetical protein		gene1762	-1.13233	0.00803752	XF_RS08240	WP_010894369.1	potassium transporter Kup
gene21	2.02402	0.00248988	XF_RS00105	WP_024748706.1	hypothetical protein		gene2002	-1.13287	0.0276583	XF_RS09285	WP_010894591.1	phosphate ABC transporter permease
gene1389	2.00547	0.00359421	XF_RS06465	WP_010894030.1	surface protein		gene1053	-1.13554	0.0284817	XF_RS04915	WP_010893675.1	50S ribosomal protein L29
gene2312	2.00471	0.00196915	XF_RS10800	WP_010894927.1	baseplate assembly protein		gene1753	-1.13875	0.0131048	XF_RS08195	WP_031336572.1	7-carboxy-7-deazaguanine synthase
gene667	2.00367	0.0092875	XF_RS03085	WP_010893253.1	hypothetical protein		gene1112	-1.14565	0.0147811	XF_RS05175	WP_010893728.1	ABC transporter
gene2054	1.97592	0.000189643	XF_RS09580	WP_042463351.1	hypothetical protein		gene72	-1.15513	0.0477962	XF_RS00345	WP_010892631.1	ferrous iron transporter B
gene2055	1.90919	0.00317362	XF_RS09585	WP_031336449.1	elongation factor P-like protein YeiP		gene324	-1.15582	0.0206243	XF_RS01520	WP_004086603.1	replicative DNA helicase
gene868	1.90893	0.000154228	XF_RS04055	WP_010893466.1	hypothetical protein		gene2001	-1.16352	0.0124869	XF_RS09280	WP_010894590.1	phosphate-binding protein
gene2331	1.88929	0.000577033	XF_RS10890	WP_010894932.1	hypothetical protein		gene200	-1.17715	0.0272978	XF_RS00940	WP_031336182.1	preprotein translocase subunit YajC
gene384	1.87878	0.000959368	XF_RS01785	WP_010892960.1	DNA primase		gene2413	-1.18852	0.0122532	XF_RS11290	WP_031337117.1	DNA-binding response regulator
gene826	1.87744	0.0105736	XF_RS03845	WP_031338021.1	magnesium transporter		gene1039	-1.1898	0.0132261	XF_RS04850	WP_010893663.1	ATP synthase subunit delta
gene456	1.85845	0.00708847	XF_RS02135	WP_010893038.1	phage portal protein		gene2452	-1.19748	0.0156937	XF_RS11470	WP_010895054.1	preprotein translocase subunit SecE
gene2336	1.85394	0.000323002	XF_RS10925	WP_052262873.1	hypothetical protein		gene347	-1.21528	0.00860765	XF_RS01635	WP_010892920.1	two-component sensor histidine kinase
gene1628	1.85257	0.00661727	XF_RS07615	WP_023906600.1	hypothetical protein		gene2609	-1.2196	0.0232492	XF_RS12230	WP_010895215.1	hypothetical protein
gene757	1.84983	0.000390202	XF_RS03510	WP_031338034.1	cysteine synthase A		gene2450	-1.22225	0.00510124	XF_RS11460	WP_010895053.1	50S ribosomal protein L11
gene665	1.84811	0.0224868	XF_RS03075	WP_042462912.1	tail protein		gene188	-1.23321	0.0171195	XF_RS00885	WP_031336178.1	anthranilate synthase component I
gene301	1.8235	0.000363624	XF_RS01420	WP_042462685.1	hypothetical protein		gene1032	-1.24707	0.0435818	XF_RS04815	WP_010893655.1	hypothetical protein
gene453	1.82235	0.00499144	XF_RS02120	WP_010893036.1	terminase		gene2586	-1.25316	0.00885994	XF_RS12120	WP_075584703.1	ribonuclease P protein component
gene1589	1.80533	0.0494035	XF_RS07430	WP_010894206.1	dehydrogenase		gene1183	-1.25578	0.0458559	XF_RS05505	WP_010893811.1	hypothetical protein
gene834	1.80339	0.00987489	XF_RS03885	WP_010893428.1	ubiquinol-cytochrome c reductase iron-sulfur subunit		gene1064	-1.25787	0.00806266	XF_RS04960	WP_031336902.1	50S ribosomal protein L15
gene916	1.79134	0.000342837	XF_RS04285	WP_010893520.1	acetylglutamate kinase		gene360	-1.28738	0.0122543	XF_RS12490	WP_010892930.1	hypothetical protein
gene2619	1.77009	0.000793422	XF_RS12280	WP_042464041.1	hypothetical protein		gene1045	-1.29045	0.00518132	XF_RS04875	WP_031336908.1	50S ribosomal protein L3
gene2552	1.76851	0.00174314	XF_RS11920	WP_010895164.1	hypothetical protein		gene2449	-1.29806	0.00439918	XF_RS11455	WP_010895052.1	50S ribosomal protein L1
gene1218	1.76805	0.0453392	XF_RS05645	WP_010893845.1	hypothetical protein		gene482	-1.32203	0.00869951	XF_RS12805	WP_080507186.1	cytotoxic translational repressor of toxin-antitoxin stability system
gene2277	1.76108	0.00381613	XF_RS10635	WP_010894900.1	heme ABC transporter permease		gene1763	-1.33937	0.0036779	XF_RS08245	WP_010894370.1	Holliday junction branch migration protein RuvA
gene1511	1.75742	0.00141778	XF_RS07055	WP_042463205.1	hypothetical protein		gene1063	-1.34742	0.0345905	XF_RS13105	WP_075584665.1	50S ribosomal protein L30
gene857	1.75485	0.00494179	XF_RS04000	WP_010893452.1	ferrous iron transporter B		gene2366	-1.34767	0.0140872	XF_RS11070	WP_023907062.1	hypothetical protein
gene1593	1.74747	0.0433622	XF_RS07450	WP_010894210.1	MBL fold metallo-hydrolase		gene1929	-1.36775	0.0332205	XF_RS12550	WP_023906433.1	hypothetical protein
gene2521	1.74605	0.000208136	XF_RS11770	WP_010895130.1	ketoreductase		gene2260	-1.38653	0.0113554	XF_RS13745	WP_004085979.1	50S ribosomal protein L36
gene2374	1.73574	0.00077428	XF_RS11110	WP_010894972.1	peptidase		gene1814	-1.38843	0.00324691	XF_RS08475	WP_004085458.1	chemotaxis protein CheW
gene1021	1.73557	0.0036933	XF_RS04760	WP_031336916.1	maf-like protein		gene361	-1.40085	0.00274523	XF_RS01675	WP_010892931.1	GGDEF domain-containing response regulator
gene1338	1.73085	0.000286338	XF_RS06225	WP_010893977.1	Fe-S cluster assembly protein SufB		gene397	-1.40303	0.0471517	XF_RS01850	WP_010892975.1	DNA-binding protein
gene2028	1.70252	0.000566873	XF_RS09395	WP_031337691.1	co-chaperone YbbN		gene241	-1.40502	0.0280264	XF_RS01135	WP_010892803.1	hypothetical protein
gene457	1.70076	0.00176845	XF_RS02140	WP_042462775.1	peptidase S14		gene2390	-1.42445	0.0110216	XF_RS11185	WP_010894987.1	sugar ABC transporter ATP-binding protein
gene1521	1.68094	0.0108127	XF_RS07105	WP_042463215.1	hypothetical protein		gene336	-1.42455	0.0341169	XF_RS01580	WP_010892906.1	phosphoethanolamine transferase
gene2520	1.67051	0.000787103	XF_RS11765	WP_010895129.1	TetR family transcriptional regulator		gene1048	-1.43433	0.0037349	XF_RS04890	WP_010893671.1	50S ribosomal protein L2
gene832	1.66956	0.000960377	XF_RS03875	WP_010893426.1	tRNA (N6-isopentenyl adenosine(37)-C2)-methylthiotransferase MiaB		gene2003	-1.43732	0.0149416	XF_RS09290	WP_010894592.1	phosphate ABC transporter permease
gene2330	1.66395	0.000793961	XF_RS13770	WP_023907050.1	hypothetical protein		gene1750	-1.4382	0.0264209	XF_RS08180	WP_010894357.1	MFS transporter
gene637	1.65584	0.0214161	XF_RS02940	WP_042462880.1	hypothetical protein		gene591	-1.45415	0.0422229	XF_RS02735	WP_010893181.1	alkaline phosphatase
gene1605	1.65082	0.00659911	XF_RS07510	WP_010894222.1	hypothetical protein		gene2585	-1.47513	0.00186697	XF_RS12115	WP_010895194.1	membrane protein insertase YidC
gene1604	1.64308	0.00340646	XF_RS07505	WP_023906608.1	alpha/beta hydrolase		gene1765	-1.48548	0.00105097	XF_RS08255	WP_010894372.1	transcriptional regulator
gene592	1.64015	0.00853742	XF_RS02740	WP_038200297.1	tRNA(Ile)-lysidine synthetase		gene1066	-1.49306	0.00181702	XF_RS04970	WP_010893686.1	30S ribosomal protein S13
gene2304	1.62146	0.0162441	XF_RS10760	WP_010893252.1	phage major tail tube protein		gene2096	-1.49507	0.00350309	XF_RS09780	WP_010894695.1	GTPase Era
gene2471	1.61729	0.00280323	XF_RS11555	WP_010895068.1	alpha/beta hydrolase		gene77	-1.50019	0.00901269	XF_RS00370	WP_010892637.1	tRNA (adenosine(37)-N6)-dimethylallyltransferase MiaA
gene534	1.59816	0.00519039	XF_RS02470	WP_010893118.1	hypothetical protein		gene2451	-1.51915	0.00363205	XF_RS11465	WP_004084694.1	transcription termination/antitermination protein NusG
gene657	1.59174	0.0133574	XF_RS03035	WP_042462905.1	hypothetical protein		gene545	-1.52101	0.00122551	XF_RS02525	WP_010893132.1	methyltransferase
gene864	1.58581	0.0213854	XF_RS04035	WP_010893460.1	membrane protein		gene1665	-1.53585	0.0152044	XF_RS07790	WP_010894272.1	Ax21 family protein
gene825	1.58117	0.00203105	XF_RS03840	WP_010893419.1	hypothetical protein		gene1960	-1.54025	0.00240181	XF_RS09120	WP_010894554.1	hypothetical protein
gene1503	1.57687	0.0196945	XF_RS07015	WP_010894147.1	hypothetical protein		gene959	-1.54172	0.00134948	XF_RS04480	WP_010893574.1	hypothetical protein
gene1322	1.55469	0.00262333	XF_RS06150	WP_010893960.1	antibiotic resistance protein VanZ		gene1854	-1.54516	0.0488012	XF_RS13495	WP_010894455.1	Fis family transcriptional regulator
gene829	1.54465	0.0157643	XF_RS03860	WP_010893422.1	hypothetical protein		gene1467	-1.55243	0.0120675	XF_RS06850	WP_023906634.1	penicillin-binding protein
gene1143	1.53002	0.00119298	XF_RS05305	WP_010893760.1	AraC family transcriptional regulator		gene2447	-1.56624	0.000928763	XF_RS11445	WP_010895050.1	50S ribosomal protein L7/L12
gene920	1.52842	0.00829006	XF_RS04305	WP_042463005.1	gamma-glutamyl-phosphate reductase		gene2156	-1.56687	0.0335988	XF_RS10070	WP_010894768.1	hypothetical protein
gene789	1.52484	0.00199104	XF_RS03645	WP_010893384.1	cystathionine gamma-synthase		gene478	-1.57141	0.0146359	XF_RS02240	WP_010893059.1	peptidase
gene1454	1.51757	0.000608773	XF_RS06785	WP_010894094.1	addiction module antitoxin RelB		gene1116	-1.58478	0.00246829	XF_RS05195	WP_010893734.1	hypothetical protein
gene1685	1.51735	0.00306423	XF_RS07890	WP_031336609.1	ketol-acid reductoisomerase		gene1049	-1.58491	0.00495376	XF_RS13095	WP_010893672.1	30S ribosomal protein S19
gene896	1.50322	0.000810026	XF_RS04190	WP_010893497.1	molecular chaperone HtpG		gene2488	-1.58664	0.0207383	XF_RS11620	WP_010895091.1	L-ascorbate oxidase
gene824	1.50318	0.00608476	XF_RS03835	WP_010893418.1	hypothetical protein		gene155	-1.59027	0.0264796	XF_RS00735	WP_010892715.1	DUF885 domain-containing protein
gene1622	1.49944	0.0308419	XF_RS07585	WP_010894236.1	MFS transporter		gene979	-1.59177	0.0129661	XF_RS04570	WP_023906835.1	succinate dehydrogenase assembly factor 2 family protein
gene1221	1.47959	0.00495191	XF_RS05660	WP_010893848.1	sulfate transporter subunit		gene1111	-1.5985	0.0121919	XF_RS13130	WP_075584662.1	hypothetical protein
gene704	1.47771	0.0257033	XF_RS03270	WP_010893297.1	hypothetical protein		gene333	-1.60164	0.0285038	XF_RS01565	WP_010892903.1	fimbrial protein
gene771	1.4718	0.0154716	XF_RS03575	WP_010893366.1	beta-mannosidase		gene2200	-1.60307	0.0468416	XF_RS10275	WP_010894815.1	GumC protein
gene1585	1.45377	0.0205575	XF_RS07410	WP_023906614.1	LysR family transcriptional regulator		gene1047	-1.61786	0.00191215	XF_RS04885	WP_038200766.1	50S ribosomal protein L23
gene1132	1.45183	0.00168644	XF_RS05265	WP_031336861.1	2-methylaconitate cis-trans isomerase PrpF		gene1044	-1.62488	0.000514822	XF_RS04870	WP_004090086.1	30S ribosomal protein S10
gene196	1.43946	0.00182052	XF_RS00920	WP_010892761.1	X-Pro dipeptidase		gene1056	-1.63215	0.00199627	XF_RS04930	WP_010893677.1	50S ribosomal protein L24
gene709	1.43174	0.0446772	XF_RS03295	WP_031338048.1	phosphotransferase		gene1085	-1.64136	0.0307233	XF_RS05065	No reference	tRNA
gene774	1.42617	0.0302325	XF_RS03590	WP_010893369.1	peptide-methionine (R)-S-oxide reductase		gene1058	-1.64257	0.00174562	XF_RS13100	WP_010893679.1	30S ribosomal protein S14
gene2618	1.42025	0.0027853	XF_RS12275	WP_010895223.1	mRNA interferase PemK		gene1052	-1.64315	0.000811861	XF_RS04910	WP_004086531.1	50S ribosomal protein L16
gene1581	1.41057	0.0116114	XF_RS07390	WP_010894197.1	oxidoreductase		gene136	-1.65823	0.0398702	XF_RS12665	WP_075584608.1	hypothetical protein
gene2080	1.40851	0.00339254	XF_RS09705	WP_010894678.1	D-alanyl-D-alanine carboxypeptidase		gene316	-1.66477	0.00162386	XF_RS01480	WP_010892878.1	hypothetical protein
gene1419	1.40694	0.0111436	XF_RS06610	WP_042463164.1	hypothetical protein		gene1050	-1.6681	0.00660996	XF_RS04900	WP_010893673.1	50S ribosomal protein L22
gene1557	1.40496	0.00728407	XF_RS07275	WP_042463224.1	addiction module antitoxin RelB		gene1067	-1.68339	0.00125312	XF_RS04975	WP_010893687.1	30S ribosomal protein S11
gene2654	1.39764	0.0012493	XF_RS12455	WP_010895253.1	Single-stranded DNA-binding protein 1		gene1766	-1.69223	0.0168846	XF_RS13415	WP_075584641.1	hypothetical protein
gene856	1.39459	0.0499503	XF_RS03995	WP_010893451.1	iron transporter		gene138	-1.7076	0.0101908	XF_RS00655	WP_010892701.1	peptidase C1
gene1956	1.38512	0.0305561	XF_RS13570	WP_010894550.1	hypothetical protein		gene2623	-1.71343	0.000585929	XF_RS12300	WP_010895227.1	hypothetical protein
gene1927	1.38453	0.00219219	XF_RS08980	WP_010894521.1	hypothetical protein		gene1071	-1.72218	0.00956421	XF_RS04995	WP_031336901.1	hypothetical protein
gene1022	1.36725	0.00575359	XF_RS04765	WP_010893642.1	ribonuclease E/G		gene2448	-1.72377	0.000685908	XF_RS11450	WP_010895051.1	50S ribosomal protein L10
gene1223	1.36112	0.015256	XF_RS05670	WP_010893850.1	sulfate ABC transporter permease subunit CysW		gene2363	-1.73707	0.00289826	XF_RS11055	WP_010894960.1	prepilin-type cleavage/methylation domain-containing protein
gene833	1.35923	0.00919916	XF_RS03880	WP_010893427.1	transglycosylase		gene2257	-1.73788	0.0100519	XF_RS10545	WP_004085973.1	integration host factor subunit beta
gene858	1.33827	0.0332676	XF_RS04005	WP_010893453.1	hypothetical protein		gene2215	-1.74678	0.0405344	XF_RS10345	WP_010894838.1	muramidase
gene932	1.33353	0.0144377	XF_RS04360	WP_010893539.1	hypothetical protein		gene1046	-1.74705	0.0011652	XF_RS04880	WP_010893669.1	50S ribosomal protein L4
gene2469	1.32852	0.0149601	XF_RS11550	WP_010895065.1	ribosomal RNA large subunit methyltransferase K/L		gene2203	-1.78182	0.0124876	XF_RS10290	WP_010894820.1	3-isopropylmalate dehydratase small subunit
gene1292	1.31932	0.00543492	XF_RS06010	WP_010893927.1	ion transporter		gene1106	-1.82289	0.00234338	XF_RS05160	WP_031336890.1	membrane protein
gene1610	1.30687	0.00915189	XF_RS07530	WP_010894226.1	hypothetical protein		gene1062	-1.85538	0.000724067	XF_RS04955	WP_010893682.1	30S ribosomal protein S5
gene1141	1.29165	0.00923887	XF_RS05295	WP_010893758.1	hypothetical protein		gene332	-1.87552	0.00934286	XF_RS01560	WP_010892902.1	fimbrial protein
gene2286	1.28339	0.0226025	XF_RS10675	WP_010894909.1	homoserine O-acetyltransferase		gene1057	-1.88047	0.000636445	XF_RS04935	WP_010893678.1	50S ribosomal protein L5
gene749	1.28239	0.00378906	XF_RS03480	WP_010893343.1	phosphoglycerate kinase		gene1725	-1.88347	0.0395224	XF_RS08075	WP_023906503.1	hypothetical protein
gene2613	1.27937	0.0070128	XF_RS12250	WP_010895219.1	PIN domain nuclease		gene1055	-1.88948	0.000956999	XF_RS04925	WP_004086533.1	50S ribosomal protein L14
gene1018	1.25979	0.0234654	XF_RS04745	WP_010893637.1	hypothetical protein		gene1070	-1.9509	0.000339393	XF_RS04990	WP_010893689.1	50S ribosomal protein L17
gene742	1.25722	0.00272494	XF_RS03450	WP_004084462.1	ABC transporter substrate-binding protein		gene1726	-1.95991	0.034947	XF_RS13390	WP_075584644.1	hypothetical protein
gene1293	1.25476	0.0293398	XF_RS06015	WP_010893928.1	aspartate aminotransferase family protein		gene1879	-1.96843	0.0453757	XF_RS08765	WP_080507240.1	DNA primase
gene2278	1.24504	0.0325504	XF_RS10640	WP_010894901.1	heme ABC transporter permease		gene980	-1.98694	0.0102827	XF_RS04575	WP_042463627.1	hypothetical protein
gene2012	1.23622	0.00798874	XF_RS09330	WP_031336482.1	3-deoxy-D-manno-octulosonic acid kinase		gene1060	-1.99394	0.000369934	XF_RS04945	WP_010893681.1	50S ribosomal protein L6
gene110	1.23318	0.00363704	XF_RS00525	WP_010892672.1	oligopeptidase A		gene46	-2.03526	0.00993425	XF_RS00225	WP_010892603.1	hypothetical protein
gene1901	1.23032	0.00522603	XF_RS08855	WP_010894499.1	hypothetical protein		gene1054	-2.03528	0.00263694	XF_RS04920	WP_031336904.1	30S ribosomal protein S17
gene2025	1.2302	0.0195386	XF_RS09385	WP_010894619.1	hypothetical protein		gene1051	-2.04916	0.00119926	XF_RS04905	WP_010893674.1	30S ribosomal protein S3
gene343	1.22845	0.00571939	XF_RS01615	WP_010892915.1	ligand-gated channel		gene1184	-2.05629	0.0268698	XF_RS13195	WP_010893812.1	hypothetical protein
gene2106	1.2276	0.0303877	XF_RS09830	WP_010894709.1	oligopeptide transporter, OPT family		gene1068	-2.05898	0.000104857	XF_RS04980	WP_010893688.1	30S ribosomal protein S4
gene822	1.22367	0.0166283	XF_RS03820	WP_010893416.1	hypothetical protein		gene1061	-2.07368	0.000192077	XF_RS04950	WP_004086538.1	50S ribosomal protein L18
gene566	1.22137	0.00516327	XF_RS02615	WP_010893154.1	hypothetical protein		gene1059	-2.08149	0.00145993	XF_RS04940	WP_010893680.1	30S ribosomal protein S8
gene731	1.21759	0.0296534	XF_RS03400	WP_010893320.1	D-alanine--D-alanine ligase		gene2601	-2.10835	0.0148469	XF_RS13920	WP_010895257.1	conjugal transfer protein
gene381	1.21454	0.0331638	XF_RS01775	WP_010892955.1	exodeoxyribonuclease V subunit alpha		gene1069	-2.27427	7.74688e-05	XF_RS04985	WP_004090142.1	DNA-directed RNA polymerase subunit alpha
gene2281	1.20976	0.032625	XF_RS10650	WP_010894904.1	c-type cytochrome biogenesis protein CcmF		gene1353	-2.28787	0.0107133	XF_RS06295	WP_010893991.1	MarR family transcriptional regulator
gene2083	1.20771	0.0133559	XF_RS09720	WP_010894681.1	cytochrome c biogenesis protein		gene314	-2.32244	0.00759428	XF_RS01470	WP_010892875.1	hypothetical protein
gene554	1.20284	0.0278272	XF_RS02570	WP_010893140.1	molecular chaperone GroEL		gene1125	-2.41458	0.026973	XF_RS13140	WP_010893742.1	DNA modification methylase
gene1336	1.19978	0.0113655	XF_RS06215	WP_010893975.1	Fe-S cluster assembly protein SufD		gene2011	-2.44058	0.0248069	XF_RS13630	WP_010894601.1	hypothetical protein
gene1224	1.19728	0.0175525	XF_RS05675	WP_010893851.1	sulfate/thiosulfate import ATP-binding protein CysA		gene2021	-2.447	0.03948	XF_RS13635	WP_010894610.1	hypothetical protein
gene658	1.19689	0.0276475	XF_RS03040	WP_010893243.1	baseplate assembly protein		gene2196	-2.50278	0.0267218	XF_RS10255	WP_010894810.1	glycosyl transferase family 1
gene1411	1.19023	0.00444833	XF_RS06575	WP_010894053.1	class II fumarate hydratase		gene1188	-2.73054	0.0237634	XF_RS05510	WP_042463088.1	hypothetical protein
gene2175	1.18905	0.00905925	XF_RS10150	WP_010894786.1	molecular chaperone DnaK		gene723	-3.07983	0.0326849	XF_RS03360	WP_004084487.1	cell division protein FtsL
gene1390	1.1867	0.00927604	XF_RS06470	WP_020852892.1	peroxiredoxin		gene2015	-3.1976	0.0208009	XF_RS09345	No reference	tRNA
gene828	1.18295	0.0231855	XF_RS03855	WP_031338019.1	magnesium transporter		gene1508	-3.23541	0.0033466	XF_RS07040	WP_010894152.1	cell filamentation protein Fic
gene109	1.17774	0.0141579	XF_RS00520	No reference	tRNA		gene1887	-3.4641	0.01104	XF_RS13510	WP_010894489.1	hypothetical protein
gene835	1.17145	0.0278708	XF_RS03890	WP_010893429.1	cytochrome b		*Reference: GenBank.
gene502	1.17118	0.0164178	XF_RS02335	WP_010893083.1	azurin		**Based on submitted files that are accessible with the following link: https://www.ncbi.nlm.nih.gov/sra/PRJNA718853
gene1584	1.17048	0.0357153	XF_RS07405	WP_010894200.1	oxidoreductase
gene2239	1.16835	0.00781114	XF_RS10455	WP_010894863.1	isoleucine--tRNA ligase
gene2231	1.16161	0.00690965	XF_RS10420	WP_010894855.1	phospholipase
gene2073	1.15574	0.0168131	XF_RS09675	WP_010894671.1	threonine synthase
gene122	1.15183	0.022273	XF_RS12660	WP_080507174.1	hypothetical protein
gene708	1.15088	0.0242671	XF_RS03290	WP_010893300.1	membrane protein
gene668	1.14402	0.0119597	XF_RS03090	WP_010893254.1	phage tail tape measure protein
gene263	1.14388	0.0258666	XF_RS01230	WP_020851016.1	AbrB/MazE/SpoVT family DNA-binding domain-containing protein
gene1334	1.13421	0.0454702	XF_RS06205	WP_010893973.1	benzene 1,2-dioxygenase ferredoxin
gene119	1.12754	0.00669527	XF_RS00565	WP_010892683.1	cytosol aminopeptidase
gene689	1.12664	0.00975574	XF_RS03195	WP_010893280.1	bifunctional ADP-dependent NAD(P)H-hydrate dehydratase/NAD(P)H-hydrate epimerase
gene1023	1.12295	0.025028	XF_RS04770	WP_042463038.1	DUF3971 domain-containing protein
gene2397	1.12089	0.0105227	XF_RS11220	WP_010894994.1	4-hydroxy-3-methylbut-2-en-1-yl diphosphate synthase
gene555	1.12015	0.011956	XF_RS02575	WP_004088683.1	molecular chaperone GroES
gene1222	1.11884	0.0366489	XF_RS05665	WP_010893849.1	sulfate ABC transporter permease subunit CysT
gene1421	1.11431	0.0300507	XF_RS06620	WP_004085696.1	hypothetical protein
gene1510	1.11015	0.0311748	XF_RS07050	WP_042463203.1	hypothetical protein
gene35	1.08813	0.0412108	XF_RS00170	WP_042462544.1	membrane protein
gene510	1.08579	0.0106823	XF_RS02370	WP_010893091.1	hypothetical protein
gene2302	1.08569	0.03049	XF_RS10750	WP_010894922.1	phage tail tape measure protein
gene2237	1.06956	0.026718	XF_RS10445	WP_004088396.1	4-hydroxy-3-methylbut-2-enyl diphosphate reductase
gene2221	1.06919	0.019097	XF_RS10370	WP_010894844.1	HlyD family type I secretion periplasmic adaptor subunit
gene2570	1.06892	0.0325316	XF_RS12005	WP_010895179.1	hypothetical protein
gene262	1.06252	0.011551	XF_RS01225	WP_010892829.1	aconitate hydratase
gene793	1.05642	0.0112724	XF_RS03665	WP_010893389.1	dihydrolipoyllysine-residue acetyltransferase
gene1747	1.05282	0.0110714	XF_RS08165	WP_010894354.1	phosphomethylpyrimidine synthase
gene20	1.05092	0.0244761	XF_RS00100	WP_010892575.1	phospho-2-dehydro-3-deoxyheptonate aldolase
gene1337	1.05024	0.0202799	XF_RS06220	WP_010893976.1	ABC transporter ATP-binding protein
gene1691	1.04391	0.0156386	XF_RS07920	WP_010894296.1	GTP-binding protein
gene1841	1.04123	0.0160552	XF_RS08595	WP_010894442.1	gamma carbonic anhydrase family protein
gene2238	1.04056	0.0325494	XF_RS10450	WP_010894862.1	lipoprotein signal peptidase
gene1409	1.03991	0.0237263	XF_RS06565	WP_010894052.1	adenylosuccinate lyase
gene470	1.03599	0.0462517	XF_RS02200	WP_010893051.1	hypothetical protein
gene2615	1.02549	0.0185777	XF_RS12260	WP_010895220.1	hypothetical protein
gene746	1.02319	0.0139921	XF_RS03465	WP_010893340.1	peptidase M20
gene783	1.01283	0.0265299	XF_RS03630	WP_010893378.1	5'-nucleotidase SurE
gene1995	1.00984	0.0199667	XF_RS09250	WP_010894582.1	ABC transporter ATP-binding protein
gene2056	1.00599	0.0296621	XF_RS09590	WP_023906338.1	FAD-binding oxidoreductase
gene1452	0.99925	0.0434798	XF_RS06775	WP_010894092.1	hypothetical protein
gene2240	0.998531	0.0202911	XF_RS10460	WP_010894864.1	bifunctional riboflavin kinase/FMN adenylyltransferase
gene2568	0.98578	0.0482562	XF_RS11995	WP_010895177.1	putative addiction module antidote protein
gene2333	0.976211	0.0211122	XF_RS13775	WP_010894934.1	hypothetical protein
gene1335	0.973384	0.0406118	XF_RS06210	WP_010893974.1	cysteine desulfurase
gene2467	0.94793	0.0319631	XF_RS11545	WP_010895063.1	peptide chain release factor 1
gene1144	0.94755	0.0296841	XF_RS05310	WP_042463077.1	hypothetical protein
gene496	0.943085	0.0256655	XF_RS02305	WP_010893075.1	methionine--tRNA ligase
gene906	0.936221	0.0262278	XF_RS04240	WP_010893509.1	RNA polymerase-binding protein DksA
gene1213	0.931564	0.0388397	XF_RS05620	WP_010893839.1	3-dehydroquinate synthase
gene1363	0.914297	0.0429323	XF_RS06345	WP_010894003.1	DNA-directed RNA polymerase subunit omega
gene831	0.911064	0.0334786	XF_RS03870	WP_010893424.1	ATP-binding protein
gene1251	0.902167	0.0335391	XF_RS05805	WP_010893884.1	hypothetical protein
gene1273	0.898932	0.0302185	XF_RS05920	WP_004083778.1	ribosomal subunit interface protein
gene2373	0.89439	0.0322526	XF_RS11105	WP_031338067.1	membrane protein
gene229	0.891547	0.0340754	XF_RS01080	WP_031336193.1	RNA helicase
gene1142	0.890764	0.0398696	XF_RS05300	WP_023906800.1	alpha/beta hydrolase
gene2517	0.877036	0.0350653	XF_RS11755	WP_010895127.1	TonB-dependent receptor
gene2335	0.860662	0.0419926	XF_RS10920	WP_010894936.1	hypothetical protein
gene1312	0.859883	0.0373716	XF_RS06100	WP_010893949.1	thioredoxin-disulfide reductase
gene1090	0.856522	0.0440403	XF_RS05085	WP_010893707.1	ribonucleoside-diphosphate reductase subunit alpha
gene1672	0.847321	0.0433696	XF_RS07825	WP_010894278.1	histidine triad nucleotide-binding protein
*Reference: GenBank.
**Based on submitted files that are accessible with the following link: https://www.ncbi.nlm.nih.gov/sra/PRJNA718853

## Sheet: Data Set S3
Data Set S3. Differential gene expression analysis between the C-3/C-0. The libraries were analyzed with EdgeR program with a cutoff p-value of <0.05. The analysis resulted in 335 upregulated genes (Table 1) and 327 downregulated genes (Table 2). Genes identified as “pseudo” were excluded from the list
Table 1. Genes upregulated in X. fastidiosa under copper stress							Table 2. Genes downregulated in X. fastidiosa under copper stress
Genes Sequence**	logFC	p-Value	Locus Tag*	Protein*	Gene Name*		Genes Sequence**	logFC	PValue	Locus Tag*	Protein*	Gene Name*
gene2308	6.0878	0.0360332	XF_RS10780	WP_010893248.1	baseplate assembly protein		gene958	-0.558234	0.0480756	XF_RS04475	WP_031336937.1	rhomboid family intramembrane serine protease
gene2071	6.08197	2.4898e-10	XF_RS09665	WP_010894669.1	DNA-binding transcriptional regulator		gene962	-0.559104	0.0494039	XF_RS04485	WP_038230128.1	UMP kinase
gene2066	4.77145	2.81697e-08	XF_RS09640	WP_010894664.1	imidazole glycerol phosphate synthase subunit HisH		gene1693	-0.578311	0.0406969	XF_RS07930	WP_010894298.1	SCP2 domain-containing protein
gene109	4.01429	4.86519e-08	XF_RS00520	WP_004085529.1	tRNA		gene160	-0.587029	0.0481093	XF_RS00760	WP_010892720.1	hypothetical protein
gene2070	3.53765	4.48147e-09	XF_RS09660	WP_010894668.1	ATP phosphoribosyltransferase		gene72	-0.588763	0.0437308	XF_RS00345	WP_010892631.1	ferrous iron transporter B
gene2311	3.47987	1.48911e-08	XF_RS10795	WP_010894926.1	antitoxin		gene1713	-0.591615	0.0435599	XF_RS08020	WP_010894320.1	hypothetical protein
gene2067	3.39736	1.12378e-08	XF_RS09645	WP_010894665.1	bifunctional imidazole glycerol-phosphate dehydratase/histidinol phosphatase		gene546	-0.595899	0.0437959	XF_RS02530	WP_042462826.1	mannosyltransferase
gene1444	3.37233	7.14073e-08	XF_RS06740	WP_042463681.1	hypothetical protein		gene1178	-0.600159	0.0397362	XF_RS05480	WP_010893806.1	ABC transporter
gene1547	3.25275	7.99351e-08	XF_RS13320	WP_010894166.1	hypothetical protein		gene523	-0.608289	0.0466699	XF_RS12850	WP_010893107.1	hypothetical protein
gene1549	3.1443	1.06011e-06	XF_RS07235	WP_042463219.1	toxin RelE		gene0	-0.609417	0.0474966	XF_RS00005	WP_010892550.1	chromosomal replication initiator protein DnaA
gene1626	2.98705	0.00154507	XF_RS07605	WP_031336630.1	LysR family transcriptional regulator		gene2508	-0.61199	0.0301525	XF_RS11720	WP_031337157.1	peptidase S41
gene2068	2.96158	6.31365e-08	XF_RS09650	WP_010894666.1	histidinol-phosphate aminotransferase		gene1780	-0.615387	0.0296104	XF_RS08325	WP_010894387.1	superoxide dismutase
gene1548	2.86507	1.45195e-06	XF_RS13325	WP_010894167.1	AbrB/MazE/SpoVT family DNA-binding domain-containing protein		gene432	-0.616304	0.0481788	XF_RS02015	WP_080507182.1	prepilin-type cleavage/methylation domain-containing protein
gene665	2.85773	0.0346218	XF_RS03075	WP_042462912.1	tail protein		gene2505	-0.622204	0.0423327	XF_RS11705	WP_023907111.1	transcription termination factor Rho
gene2064	2.83883	6.37268e-07	XF_RS09630	WP_010894662.1	imidazole glycerol phosphate synthase cyclase subunit		gene216	-0.624669	0.0289669	XF_RS01020	WP_031336187.1	tRNA pseudouridine(55) synthase
gene1593	2.83549	0.00583054	XF_RS07450	WP_010894210.1	MBL fold metallo-hydrolase		gene364	-0.625358	0.0284616	XF_RS01690	WP_010892935.1	iron-sulfur cluster insertion protein ErpA
gene2312	2.81076	4.72295e-07	XF_RS10800	WP_010894927.1	baseplate assembly protein		gene722	-0.628396	0.0418647	XF_RS03355	WP_023906982.1	16S rRNA (cytosine(1402)-N(4))-methyltransferase
gene433	2.79754	0.00108387	XF_RS02020	WP_010893016.1	hypothetical protein		gene188	-0.629671	0.0294133	XF_RS00885	WP_031336178.1	anthranilate synthase component I
gene1622	2.69637	8.58578e-05	XF_RS07585	WP_010894236.1	MFS transporter		gene945	-0.633395	0.0437352	XF_RS04410	WP_038200777.1	AMP-ligase
gene1639	2.67761	0.0424274	XF_RS07665	WP_010894249.1	integrase		gene1795	-0.634352	0.0315619	XF_RS08385	WP_010894396.1	4'-phosphopantetheinyl transferase
gene2310	2.60818	1.01876e-07	XF_RS10790	WP_010894925.1	hypothetical protein		gene125	-0.63578	0.0402492	XF_RS00595	WP_010892688.1	polyamine aminopropyltransferase
gene2065	2.60623	8.50778e-07	XF_RS09635	WP_010894663.1	1-(5-phosphoribosyl)-5-((5-phosphoribosylamino)methylideneamino)imidazole-4-carboxamide isomerase		gene2179	-0.636844	0.0324959	XF_RS10170	WP_011098077.1	transcriptional repressor
gene640	2.45482	3.14283e-07	XF_RS12925	WP_080507192.1	hypothetical protein		gene2089	-0.641175	0.0341293	XF_RS09745	WP_010894687.1	RNA polymerase sigma factor RpoE
gene2069	2.45036	6.65318e-07	XF_RS09655	WP_010894667.1	histidinol dehydrogenase		gene1092	-0.643985	0.0363514	XF_RS05095	WP_010893708.1	flavodoxin
gene1361	2.44927	1.81772e-07	XF_RS06335	WP_031337887.1	sulfate adenylyltransferase subunit 2		gene2464	-0.644224	0.0318199	XF_RS11530	WP_010895060.1	outer membrane lipoprotein LolB
gene1629	2.44341	0.00216241	XF_RS07620	WP_031336629.1	hypothetical protein		gene255	-0.646498	0.0405241	XF_RS01195	WP_010892821.1	hypothetical protein
gene619	2.35993	0.000415005	XF_RS02850	WP_010893206.1	VRR-NUC domain-containing protein		gene1034	-0.650095	0.0268106	XF_RS04825	WP_010893658.1	chorismate mutase
gene2236	2.24336	6.71318e-06	XF_RS10440	WP_023906254.1	hypothetical protein		gene608	-0.650964	0.0215184	XF_RS02800	WP_010893197.1	beta-ketoacyl-[acyl-carrier-protein] synthase II
gene242	2.21028	0.000496556	XF_RS01140	WP_010892804.1	hypothetical protein		gene1665	-0.651177	0.0211117	XF_RS07790	WP_010894272.1	Ax21 family protein
gene960	2.2017	0.0458269	XF_RS12605	No reference	ncRNA		gene1800	-0.652998	0.0215018	XF_RS08410	WP_010894403.1	hypothetical protein
gene1607	2.19282	0.000504446	XF_RS07520	WP_010894224.1	hypothetical protein		gene2055	-0.655813	0.0207236	XF_RS09585	WP_031336449.1	elongation factor P-like protein YeiP
gene1965	2.18877	1.25724e-05	XF_RS09135	No reference	tRNA		gene1046	-0.657242	0.0266609	XF_RS04880	WP_010893669.1	50S ribosomal protein L4
gene1595	2.0961	0.0364563	XF_RS07460	WP_010894212.1	daunorubicin C-13 ketoreductase		gene2449	-0.662454	0.0320757	XF_RS11455	WP_010895052.1	50S ribosomal protein L1
gene1619	2.08043	0.00455599	XF_RS07570	WP_010894234.1	hypothetical protein		gene1181	-0.666785	0.0225641	XF_RS05495	WP_042463084.1	ABC transporter permease
gene1362	2.04905	1.84102e-06	XF_RS06340	WP_010894002.1	adenylyl-sulfate kinase		gene2020	-0.669571	0.0297167	XF_RS09370	WP_010894609.1	hydroxyacylglutathione hydrolase
gene1691	2.0166	7.45585e-06	XF_RS07920	WP_010894296.1	GTP-binding protein		gene202	-0.671454	0.0310709	XF_RS00950	WP_010892767.1	protein translocase subunit SecF
gene1617	1.99854	8.98647e-05	XF_RS07560	WP_010894232.1	hypothetical protein		gene1866	-0.673831	0.04403	XF_RS08705	WP_010894468.1	TIGR02449 family protein
gene465	1.97178	0.00320964	XF_RS02175	WP_042462777.1	hypothetical protein		gene1481	-0.674841	0.0294363	XF_RS06915	WP_010894128.1	twitching motility protein PilT
gene455	1.92795	0.027835	XF_RS02130	WP_010893037.1	hypothetical protein		gene1109	-0.676531	0.0192796	XF_RS13120	WP_075584664.1	hypothetical protein
gene1628	1.89429	6.37764e-05	XF_RS07615	WP_023906600.1	hypothetical protein		gene2005	-0.677043	0.0201853	XF_RS09300	WP_010894594.1	phosphate-specific transport system accessory protein PhoU
gene1581	1.85474	4.27433e-05	XF_RS07390	WP_010894197.1	oxidoreductase		gene239	-0.678239	0.0454952	XF_RS01125	WP_010892801.1	hypothetical protein
gene1610	1.84927	4.64248e-06	XF_RS07530	WP_010894226.1	hypothetical protein		gene934	-0.678266	0.0270521	XF_RS04370	WP_010893543.1	hypothetical protein
gene343	1.83685	2.30672e-05	XF_RS01615	WP_010892915.1	ligand-gated channel		gene1456	-0.679058	0.0466886	XF_RS06795	WP_031336674.1	hypothetical protein
gene2298	1.81845	0.0403191	XF_RS10730	WP_010894920.1	integrase		gene1765	-0.680831	0.0160605	XF_RS08255	WP_010894372.1	transcriptional regulator
gene470	1.8038	6.3751e-05	XF_RS02200	WP_010893051.1	hypothetical protein		gene1032	-0.683751	0.0425406	XF_RS04815	WP_010893655.1	hypothetical protein
gene681	1.78448	3.77976e-05	XF_RS03160	No reference	tRNA		gene200	-0.686092	0.0397569	XF_RS00940	WP_031336182.1	preprotein translocase subunit YajC
gene1589	1.74963	0.0131675	XF_RS07430	WP_010894206.1	dehydrogenase		gene1075	-0.686384	0.0216976	XF_RS05015	No reference	tRNA
gene1360	1.74754	1.63397e-05	XF_RS06330	WP_010894000.1	sulfite reductase subunit alpha		gene1150	-0.689307	0.0256124	XF_RS05345	WP_031337941.1	7,8-dihydro-8-oxoguanine triphosphatase
gene471	1.73994	0.0316396	XF_RS12500	WP_010893052.1	hypothetical protein		gene2645	-0.689524	0.0147317	XF_RS12410	WP_042464096.1	virulence factor
gene1588	1.72097	0.00387536	XF_RS07425	WP_010894205.1	hydroxyacid dehydrogenase		gene1405	-0.691043	0.0225611	XF_RS06545	WP_023906676.1	hypothetical protein
gene2519	1.71977	0.0209421	XF_RS13865	No reference	miscRNA		gene1731	-0.691075	0.0148514	XF_RS08100	WP_010894337.1	hypothetical protein
gene458	1.71086	0.0166387	XF_RS02145	WP_010893040.1	hypothetical protein		gene254	-0.697828	0.0186319	XF_RS01190	WP_031336209.1	AI-2E family transporter
gene1648	1.69904	0.0217703	XF_RS07710	WP_010894256.1	hypothetical protein		gene547	-0.7	0.015437	XF_RS02535	WP_010893134.1	GDP-mannose 4,6-dehydratase
gene2084	1.6879	0.00090776	XF_RS09725	WP_010894682.1	heat-shock protein		gene1658	-0.700391	0.0268503	XF_RS07755	WP_010894266.1	porphyrin biosynthesis protein
gene1206	1.67605	0.000200505	XF_RS05595	WP_010893832.1	polyisoprenoid-binding protein		gene1990	-0.702851	0.0151812	XF_RS12560	WP_010894576.1	hypothetical protein
gene1983	1.65922	0.0258233	XF_RS09205	WP_080507242.1	hypothetical protein		gene2119	-0.704962	0.0222992	XF_RS09890	WP_031337657.1	dolichol-phosphate mannosyltransferase
gene809	1.65443	0.016429	XF_RS03730	WP_010893406.1	hypothetical protein		gene1945	-0.70564	0.0429119	XF_RS09060	WP_010894539.1	hypothetical protein
gene1449	1.65217	0.00358559	XF_RS06760	WP_010894089.1	hypothetical protein		gene1008	-0.705654	0.0228021	XF_RS04695	WP_031337967.1	single-stranded-DNA-specific exonuclease RecJ
gene437	1.64776	0.0219594	XF_RS02040	WP_010893019.1	hypothetical protein		gene1039	-0.705828	0.0136017	XF_RS04850	WP_010893663.1	ATP synthase subunit delta
gene1605	1.6417	0.000396318	XF_RS07510	WP_010894222.1	hypothetical protein		gene2390	-0.706074	0.0278473	XF_RS11185	WP_010894987.1	sugar ABC transporter ATP-binding protein
gene1614	1.62834	0.000229557	XF_RS07545	WP_010894229.1	hypothetical protein		gene1211	-0.706441	0.0236608	XF_RS05615	WP_010893837.1	uroporphyrinogen decarboxylase
gene2063	1.595	0.000350449	XF_RS09625	WP_010894661.1	bifunctional phosphoribosyl-AMP cyclohydrolase/phosphoribosyl-ATP diphosphatase		gene2412	-0.710609	0.012175	XF_RS11285	WP_010895010.1	phosphate regulon sensor histidine kinase PhoR
gene466	1.53157	0.00967577	XF_RS02180	WP_010893046.1	hypothetical protein		gene209	-0.711103	0.016192	XF_RS00985	WP_010892773.1	glucose-6-phosphate isomerase
gene592	1.52214	0.000565874	XF_RS02740	WP_038200297.1	tRNA(Ile)-lysidine synthetase		gene544	-0.714026	0.0115736	XF_RS02520	WP_010893128.1	cystathionine beta-synthase
gene1580	1.51387	0.00361697	XF_RS07385	WP_010894196.1	tautomerase		gene1803	-0.717836	0.0178653	XF_RS08420	WP_010894405.1	DNA-binding protein
gene1376	1.51155	0.0189171	XF_RS06405	WP_010894017.1	membrane protein		gene1108	-0.717871	0.0114949	XF_RS05170	WP_010893725.1	hypothetical protein
gene689	1.50904	9.3027e-05	XF_RS03195	WP_010893280.1	bifunctional ADP-dependent NAD(P)H-hydrate dehydratase/NAD(P)H-hydrate epimerase		gene2118	-0.720412	0.0254037	XF_RS09885	WP_038200376.1	membrane protein
gene1496	1.47404	0.00080823	XF_RS06980	WP_080507237.1	hypothetical protein		gene1085	-0.720637	0.0360346	XF_RS05065	No reference	tRNA
gene1419	1.45874	0.00121693	XF_RS06610	WP_042463164.1	hypothetical protein		gene2428	-0.724954	0.0103245	XF_RS11365	WP_031337128.1	sulfurtransferase
gene1621	1.45643	0.0262501	XF_RS07580	WP_031336632.1	hypothetical protein		gene1802	-0.729201	0.0451751	XF_RS08415	WP_023906477.1	hypothetical protein
gene2278	1.44613	0.000289458	XF_RS10640	WP_010894901.1	heme ABC transporter permease		gene710	-0.731683	0.0146271	XF_RS03300	WP_023906984.1	acyltransferase
gene1545	1.42454	0.00139781	XF_RS07225	WP_010894164.1	hypothetical protein		gene1810	-0.737186	0.00908138	XF_RS08455	WP_004085454.1	chemotaxis protein CheW
gene1573	1.41626	0.000256092	XF_RS07355	WP_010894189.1	integrase		gene1293	-0.738017	0.0477603	XF_RS06015	WP_010893928.1	aspartate aminotransferase family protein
gene2365	1.41328	0.00972352	XF_RS11065	WP_010894963.1	prepilin-type cleavage/methylation domain-containing protein		gene2450	-0.739125	0.0145764	XF_RS11460	WP_010895053.1	50S ribosomal protein L11
gene1609	1.41152	0.000121246	XF_RS07525	WP_010894225.1	integrase		gene1843	-0.741172	0.0309083	XF_RS08605	WP_023906459.1	hypothetical protein
gene1572	1.39895	0.0023048	XF_RS07350	No reference	tRNA		gene1064	-0.74183	0.0144726	XF_RS04960	WP_031336902.1	50S ribosomal protein L15
gene1926	1.3944	8.66153e-05	XF_RS08975	WP_010894520.1	hypothetical protein		gene1065	-0.747807	0.0206144	XF_RS04965	WP_010893685.1	preprotein translocase subunit SecY
gene2108	1.38709	8.89432e-05	XF_RS09840	WP_010894714.1	glycerol-3-phosphate dehydrogenase		gene2391	-0.747896	0.0338552	XF_RS11190	WP_023907075.1	hypothetical protein
gene658	1.36997	0.000269227	XF_RS03040	WP_010893243.1	baseplate assembly protein		gene1062	-0.752305	0.0242652	XF_RS04955	WP_010893682.1	30S ribosomal protein S5
gene1586	1.34623	0.0189276	XF_RS07415	WP_010894203.1	alkene reductase		gene2512	-0.753835	0.0115492	XF_RS11735	WP_010895122.1	cellulase
gene457	1.34003	0.000292169	XF_RS02140	WP_042462775.1	peptidase S14		gene1471	-0.756114	0.016442	XF_RS06870	WP_031336669.1	hypothetical protein
gene1838	1.32031	0.00714963	XF_RS08585	WP_042463289.1	cell surface protein		gene337	-0.756974	0.0417452	XF_RS01585	WP_010892908.1	cytochrome P450
gene1632	1.31449	0.0131206	XF_RS07635	WP_031336627.1	hypothetical protein		gene1098	-0.759427	0.00884461	XF_RS13115	WP_010893715.1	hypothetical protein
gene1141	1.31175	0.000973552	XF_RS05295	WP_010893758.1	hypothetical protein		gene1924	-0.762153	0.0332039	XF_RS08965	WP_010894518.1	hypothetical protein
gene2080	1.30738	0.00114922	XF_RS09705	WP_010894678.1	D-alanyl-D-alanine carboxypeptidase		gene2593	-0.765331	0.0114437	XF_RS12155	WP_010895201.1	hypothetical protein
gene1249	1.2888	0.000148019	XF_RS05795	WP_010893882.1	DNA repair protein RadA		gene1961	-0.771354	0.0296214	XF_RS13580	WP_010894555.1	hypothetical protein
gene2520	1.28061	0.000320437	XF_RS11765	WP_010895129.1	TetR family transcriptional regulator		gene305	-0.772729	0.019625	XF_RS12730	WP_080507178.1	hypothetical protein
gene2568	1.26242	0.00133111	XF_RS11995	WP_010895177.1	putative addiction module antidote protein		gene2366	-0.778282	0.0133218	XF_RS11070	WP_023907062.1	hypothetical protein
gene1455	1.25438	0.0266787	XF_RS06790	WP_023906643.1	hypothetical protein		gene1035	-0.781063	0.00838448	XF_RS04830	WP_031336910.1	ATP synthase epsilon chain
gene1359	1.25124	0.000412069	XF_RS06325	WP_010893999.1	sulfite reductase subunit beta		gene2458	-0.786024	0.0125572	XF_RS11500	WP_010895055.1	GTP-binding protein YchF
gene2618	1.24689	0.000155857	XF_RS12275	WP_010895223.1	mRNA interferase PemK		gene222	-0.787729	0.0435114	XF_RS01050	WP_023906085.1	hypothetical protein
gene2552	1.24601	0.00105159	XF_RS11920	WP_010895164.1	hypothetical protein		gene2360	-0.787907	0.0149482	XF_RS11040	WP_023907058.1	dephospho-CoA kinase
gene1421	1.24531	0.000213266	XF_RS06620	WP_004085696.1	hypothetical protein		gene1793	-0.789872	0.0298945	XF_RS13460	WP_010894394.1	hypothetical protein
gene104	1.23326	0.000570807	XF_RS00495	WP_010892665.1	2-nitropropane dioxygenase		gene2273	-0.796057	0.00736854	XF_RS10615	WP_010894896.1	SMC-Scp complex subunit ScpB
gene110	1.23285	0.00188537	XF_RS00525	WP_010892672.1	oligopeptidase A		gene2207	-0.802328	0.015682	XF_RS13725	WP_010894828.1	hypothetical protein
gene1339	1.23064	0.000797373	XF_RS06230	WP_010893978.1	transcriptional regulator		gene2648	-0.806207	0.0172399	XF_RS12430	WP_010895247.1	hypothetical protein
gene1338	1.22971	0.00193138	XF_RS06225	WP_010893977.1	Fe-S cluster assembly protein SufB		gene1749	-0.808196	0.0107285	XF_RS08175	WP_031336575.1	glutathione peroxidase
gene2521	1.22748	0.00206668	XF_RS11770	WP_010895130.1	ketoreductase		gene2203	-0.809516	0.0153363	XF_RS10290	WP_010894820.1	3-isopropylmalate dehydratase small subunit
gene657	1.21787	0.00261563	XF_RS03035	WP_042462905.1	hypothetical protein		gene1265	-0.810624	0.00418521	XF_RS05875	WP_042463104.1	sodium:proton antiporter
gene1594	1.21374	0.0391105	XF_RS07455	WP_010894211.1	glucose dehydrogenase		gene864	-0.813526	0.0232032	XF_RS04035	WP_010893460.1	membrane protein
gene1592	1.20471	0.0122916	XF_RS07445	WP_010894209.1	MFS transporter		gene361	-0.814646	0.005668	XF_RS01675	WP_010892931.1	GGDEF domain-containing response regulator
gene2484	1.19664	0.0013901	XF_RS11605	WP_010895086.1	5-(carboxyamino)imidazole ribonucleotide mutase		gene1960	-0.819934	0.00418294	XF_RS09120	WP_010894554.1	hypothetical protein
gene229	1.19529	0.00134865	XF_RS01080	WP_031336193.1	RNA helicase		gene1048	-0.821257	0.00549199	XF_RS04890	WP_010893671.1	50S ribosomal protein L2
gene1584	1.19492	0.00266246	XF_RS07405	WP_010894200.1	oxidoreductase		gene1875	-0.823001	0.0039039	XF_RS08745	WP_010894478.1	hypothetical protein
gene697	1.19189	0.0142691	XF_RS03235	WP_010893289.1	membrane protein		gene1000	-0.82472	0.0358358	XF_RS04655	WP_010893619.1	hypothetical protein
gene1642	1.18473	0.00203758	XF_RS07680	WP_031337835.1	hypothetical protein		gene2053	-0.825824	0.0129524	XF_RS09575	WP_010894649.1	50S ribosomal protein L11 methyltransferase
gene2074	1.18446	0.00246313	XF_RS09680	WP_010894672.1	homoserine kinase		gene879	-0.825974	0.0104335	XF_RS04110	WP_010893480.1	peroxiredoxin
gene704	1.17216	0.000923933	XF_RS03270	WP_010893297.1	hypothetical protein		gene1073	-0.830975	0.00688716	XF_RS05005	WP_010893693.1	alpha/beta hydrolase
gene554	1.17055	0.0133374	XF_RS02570	WP_010893140.1	molecular chaperone GroEL		gene1748	-0.834379	0.00601782	XF_RS08170	WP_010894355.1	ferredoxin--NADP(+) reductase
gene1520	1.16504	0.026862	XF_RS07100	WP_042463696.1	hypothetical protein		gene1482	-0.835867	0.0101403	XF_RS06920	WP_004084948.1	twitching motility protein PilT
gene896	1.16238	0.00312509	XF_RS04190	WP_010893497.1	molecular chaperone HtpG		gene335	-0.839055	0.0132127	XF_RS01575	WP_031336237.1	membrane protein
gene1888	1.14298	0.00285649	XF_RS13515	WP_080507214.1	hypothetical protein		gene1902	-0.840406	0.00367047	XF_RS08860	WP_023906441.1	hypothetical protein
gene2397	1.13443	0.000535081	XF_RS11220	WP_010894994.1	4-hydroxy-3-methylbut-2-en-1-yl diphosphate synthase		gene2296	-0.84569	0.00298375	XF_RS10720	WP_010894918.1	inositol monophosphatase
gene827	1.13329	0.000368409	XF_RS03850	WP_031338020.1	membrane protein		gene277	-0.845934	0.0329476	XF_RS01300	WP_080507176.1	hypothetical protein
gene453	1.12982	0.00624654	XF_RS02120	WP_010893036.1	terminase		gene2425	-0.84615	0.00381612	XF_RS11350	WP_010895024.1	23S rRNA pseudouridine(955/2504/2580) synthase
gene916	1.12071	0.00078578	XF_RS04285	WP_010893520.1	acetylglutamate kinase		gene732	-0.851949	0.00854767	XF_RS03405	WP_010893321.1	cell division protein FtsQ
gene2346	1.11924	0.012173	XF_RS10970	WP_010894945.1	hypothetical protein		gene1044	-0.852587	0.0168513	XF_RS04870	WP_004090086.1	30S ribosomal protein S10
gene2133	1.11546	0.034965	XF_RS09955	WP_010894742.1	hypothetical protein		gene2190	-0.854334	0.00620171	XF_RS10225	WP_010894804.1	23S rRNA (uracil(1939)-C(5))-methyltransferase RlmD
gene1942	1.11294	0.000493667	XF_RS09045	WP_010894536.1	multidrug transporter		gene1822	-0.856881	0.0178717	XF_RS13470	WP_010894422.1	hypothetical protein
gene132	1.10851	0.00511575	XF_RS00630	WP_010892695.1	deoxyuridine 5'-triphosphate nucleotidohydrolase		gene870	-0.85939	0.00596613	XF_RS04065	WP_010893469.1	riboflavin biosynthesis protein RibD
gene757	1.10479	0.00107554	XF_RS03510	WP_031338034.1	cysteine synthase A		gene2040	-0.859396	0.0226007	XF_RS09455	WP_031337688.1	rhomboid family intramembrane serine protease
gene2244	1.10326	0.000711476	XF_RS10480	WP_010894868.1	50S ribosomal protein L27		gene1872	-0.86154	0.00414586	XF_RS08730	WP_031336520.1	hypothetical protein
gene427	1.09703	0.0363202	XF_RS01995	WP_010893010.1	single-stranded DNA-binding protein		gene550	-0.867559	0.0113096	XF_RS02550	WP_010893137.1	dolichol-phosphate mannosyltransferase
gene2109	1.09248	0.00177664	XF_RS09845	WP_010894715.1	aquaporin		gene1928	-0.868776	0.028249	XF_RS13535	WP_080507241.1	hypothetical protein
gene468	1.08804	0.00176728	XF_RS02190	WP_010893049.1	hypothetical protein		gene1328	-0.871788	0.0112965	XF_RS06180	WP_042463137.1	N-acetylglucosamine-6-phosphate deacetylase
gene913	1.08752	0.000605184	XF_RS04270	WP_010893517.1	acetylornithine carbamoyltransferase		gene2001	-0.873743	0.00278405	XF_RS09280	WP_010894590.1	phosphate-binding protein
gene1578	1.08427	0.0391337	XF_RS07375	WP_010894194.1	oxidoreductase		gene1852	-0.874432	0.0125399	XF_RS08645	WP_004085491.1	transcriptional regulator
gene2564	1.08265	0.0227309	XF_RS11980	No reference	tRNA		gene2427	-0.874608	0.00296365	XF_RS11360	WP_004087541.1	DNA-binding response regulator
gene1606	1.08163	0.0077833	XF_RS07515	WP_010894223.1	LysR family transcriptional regulator		gene563	-0.874787	0.0472436	XF_RS02600	WP_010893151.1	hypothetical protein
gene2136	1.0808	0.00108898	XF_RS09970	WP_010894746.1	3-deoxy-manno-octulosonate cytidylyltransferase		gene363	-0.877407	0.00346842	XF_RS01685	WP_027700190.1	cell shape determination protein CcmA
gene688	1.07873	0.00730547	XF_RS03190	WP_010893278.1	exodeoxyribonuclease VII large subunit		gene515	-0.884782	0.0476748	XF_RS02395	WP_010893096.1	hypothetical protein
gene21	1.07872	0.00830329	XF_RS00105	WP_024748706.1	hypothetical protein		gene1306	-0.88806	0.00312819	XF_RS06075	WP_010893943.1	ATP-dependent Clp protease adaptor ClpS
gene2373	1.07483	0.000739319	XF_RS11105	WP_031338067.1	membrane protein		gene995	-0.889099	0.0412974	XF_RS04635	WP_010893610.1	asparaginase
gene119	1.07309	0.00310015	XF_RS00565	WP_010892683.1	cytosol aminopeptidase		gene334	-0.895261	0.00256507	XF_RS01570	WP_010892904.1	fimbrial protein
gene856	1.06608	0.00595251	XF_RS03995	WP_010893451.1	iron transporter		gene536	-0.907401	0.00505172	XF_RS02480	WP_010893120.1	ABC transporter permease
gene1241	1.06264	0.00295099	XF_RS05760	WP_023906755.1	chorismate synthase		gene314	-0.91153	0.045513	XF_RS01470	WP_010892875.1	hypothetical protein
gene690	1.06177	0.0141927	XF_RS03200	WP_010893281.1	tRNA (adenosine(37)-N6)-threonylcarbamoyltransferase complex ATPase subunit type 1 TsaE		gene1189	-0.914752	0.00925803	XF_RS13215	WP_010893814.1	hypothetical protein
gene1019	1.0591	0.00432212	XF_RS04750	WP_010893638.1	methylenetetrahydrofolate reductase [NAD(P)H]		gene2182	-0.926694	0.00788259	XF_RS10185	WP_010894793.1	ubiquinone-binding protein
gene2402	1.05685	0.000723133	XF_RS11245	WP_004090321.1	30S ribosomal protein S2		gene1114	-0.930485	0.00140693	XF_RS05185	WP_010893731.1	ABC transporter
gene2539	1.05533	0.0226973	XF_RS11865	WP_010895149.1	hypothetical protein		gene959	-0.932041	0.00675433	XF_RS04480	WP_010893574.1	hypothetical protein
gene691	1.05293	0.000795213	XF_RS03205	WP_010893282.1	N-acetylmuramoyl-L-alanine amidase		gene1288	-0.93521	0.0371348	XF_RS05990	WP_010893923.1	hypothetical protein
gene312	1.04377	0.00203081	XF_RS01460	WP_010892872.1	hypothetical protein		gene2	-0.937616	0.00333463	XF_RS00015	WP_010892552.1	DNA replication and repair protein RecF
gene1599	1.03979	0.0354378	XF_RS07480	WP_010894216.1	membrane protein		gene2488	-0.937703	0.0154667	XF_RS11620	WP_010895091.1	L-ascorbate oxidase
gene2383	1.03273	0.000880263	XF_RS11155	WP_010894980.1	50S ribosomal protein L9		gene2181	-0.938873	0.0267307	XF_RS10180	WP_010894792.1	hypothetical protein
gene2292	1.03047	0.00363719	XF_RS10700	WP_042463414.1	N-ethylammeline chlorohydrolase		gene672	-0.944998	0.00309361	XF_RS03110	WP_023907000.1	hypothetical protein
gene1901	1.01256	0.00122907	XF_RS08855	WP_010894499.1	hypothetical protein		gene1467	-0.945786	0.00482394	XF_RS06850	WP_023906634.1	penicillin-binding protein
gene2536	1.01256	0.00839046	XF_RS11850	WP_010895147.1	hypothetical protein		gene2610	-0.952835	0.00142577	XF_RS12235	WP_042464036.1	hypothetical protein
gene2436	1.01226	0.00495375	XF_RS11395	WP_010895036.1	hypothetical protein		gene2608	-0.954956	0.00387459	XF_RS12225	WP_042464033.1	hypothetical protein
gene1394	1.01121	0.00270519	XF_RS06490	WP_004083672.1	50S ribosomal protein L31 type B		gene1463	-0.956021	0.00310139	XF_RS06830	WP_004087331.1	hypothetical protein
gene1132	1.00658	0.012137	XF_RS05265	WP_031336861.1	2-methylaconitate cis-trans isomerase PrpF		gene556	-0.967617	0.00697656	XF_RS02580	WP_010893143.1	divalent-cation tolerance protein CutA
gene1579	1.00393	0.00579573	XF_RS07380	WP_010894195.1	oxidoreductase		gene1167	-0.978185	0.00824846	XF_RS05425	WP_010893793.1	hypothetical protein
gene1996	1.00255	0.00297886	XF_RS09255	WP_010894583.1	ligand-gated channel		gene1754	-0.979048	0.00188406	XF_RS08200	WP_010894361.1	tol-pal system protein YbgF
gene1313	0.998056	0.00127466	XF_RS06105	WP_010893951.1	cell division protein FtsK		gene362	-0.981371	0.00184605	XF_RS01680	WP_010892933.1	hypothetical protein
gene1454	0.99664	0.000981859	XF_RS06785	WP_010894094.1	addiction module antitoxin RelB		gene175	-0.981493	0.0433986	XF_RS00830	WP_010892738.1	hypothetical protein
gene2336	0.994999	0.0028069	XF_RS10925	WP_052262873.1	hypothetical protein		gene752	-0.983276	0.0172423	XF_RS12960	WP_080507229.1	hypothetical protein
gene2247	0.993354	0.00224185	XF_RS10495	WP_042463404.1	hypothetical protein		gene591	-0.983764	0.00661586	XF_RS02735	WP_010893181.1	alkaline phosphatase
gene1024	0.99269	0.0134309	XF_RS04775	WP_010893644.1	metalloprotease TldD		gene1106	-0.985192	0.00173676	XF_RS05160	WP_031336890.1	membrane protein
gene1089	0.989994	0.00455537	XF_RS05080	WP_010893706.1	hypothetical protein		gene2473	-0.993347	0.00740358	XF_RS11560	WP_010895070.1	N-acetylmuramoyl-L-alanine amidase
gene265	0.989226	0.00192826	XF_RS01240	WP_031337524.1	aconitate hydratase B		gene124	-0.996048	0.0049372	XF_RS00590	WP_042462604.1	acyltransferase
gene1613	0.986903	0.0444193	XF_RS07540	WP_010894228.1	hypothetical protein		gene938	-1.00006	0.00310712	XF_RS13055	WP_010893547.1	hypothetical protein
gene2374	0.985531	0.00143034	XF_RS11110	WP_010894972.1	peptidase		gene2275	-1.0068	0.00101366	XF_RS10625	WP_038200319.1	hypothetical protein
gene2168	0.984527	0.00281161	XF_RS10125	WP_010894779.1	prolipoprotein diacylglyceryl transferase		gene2429	-1.0151	0.024877	XF_RS11370	WP_023907087.1	response regulator
gene2240	0.979356	0.0105707	XF_RS10460	WP_010894864.1	bifunctional riboflavin kinase/FMN adenylyltransferase		gene1173	-1.01838	0.00444406	XF_RS05455	WP_031337936.1	2-C-methyl-D-erythritol 2,4-cyclodiphosphate synthase
gene2547	0.977614	0.0427733	XF_RS11900	WP_042463497.1	hypothetical protein		gene1052	-1.02236	0.00320025	XF_RS04910	WP_004086531.1	50S ribosomal protein L16
gene2242	0.975092	0.0018806	XF_RS10470	WP_010894866.1	30S ribosomal protein S20		gene339	-1.02385	0.020535	XF_RS01595	WP_010892910.1	rubredoxin
gene2599	0.963294	0.00374721	XF_RS12185	WP_010895207.1	hypothetical protein		gene2216	-1.0259	0.00984311	XF_RS13735	WP_023906260.1	hypothetical protein
gene1452	0.961185	0.00839827	XF_RS06775	WP_010894092.1	hypothetical protein		gene2479	-1.02671	0.0361484	XF_RS11585	WP_010895078.1	hypothetical protein
gene315	0.959538	0.0133992	XF_RS01475	WP_031337534.1	membrane protein		gene599	-1.02934	0.0381112	XF_RS02765	WP_010893190.1	hypothetical protein
gene717	0.955549	0.00235854	XF_RS03335	WP_010893307.1	tRNA (guanosine(46)-N7)-methyltransferase TrmB		gene71	-1.03527	0.00116047	XF_RS00340	WP_010892630.1	molecular chaperone
gene2028	0.953236	0.00306479	XF_RS09395	WP_031337691.1	co-chaperone YbbN		gene1047	-1.0445	0.00183682	XF_RS04885	WP_038200766.1	50S ribosomal protein L23
gene1383	0.952123	0.00262582	XF_RS06440	WP_010894024.1	general secretion pathway protein GspK		gene613	-1.05795	0.0181318	XF_RS02825		tRNA
gene411	0.951679	0.00153939	XF_RS01920	WP_031336297.1	outer membrane protein assembly factor BamB		gene2452	-1.0583	0.00163052	XF_RS11470	WP_010895054.1	preprotein translocase subunit SecE
gene1585	0.950405	0.0289227	XF_RS07410	WP_023906614.1	LysR family transcriptional regulator		gene50	-1.06116	0.00887507	XF_RS00240	WP_042463514.1	chromosome partitioning protein ParB
gene773	0.948639	0.00974375	XF_RS03585	WP_010893368.1	glycosyl hydrolase		gene1100	-1.06197	0.000945617	XF_RS05130	WP_004086566.1	50S ribosomal protein L33
gene456	0.944707	0.0386176	XF_RS02135	WP_010893038.1	phage portal protein		gene2189	-1.0641	0.00224564	XF_RS10220	WP_010894803.1	CYTH domain-containing protein
gene1995	0.944351	0.00182348	XF_RS09250	WP_010894582.1	ABC transporter ATP-binding protein		gene1766	-1.06588	0.00272782	XF_RS13415	WP_075584641.1	hypothetical protein
gene1090	0.938739	0.0061466	XF_RS05085	WP_010893707.1	ribonucleoside-diphosphate reductase subunit alpha		gene1060	-1.06785	0.00133366	XF_RS04945	WP_010893681.1	50S ribosomal protein L6
gene696	0.931026	0.044289	XF_RS03230	WP_010893288.1	membrane protein		gene553	-1.06962	0.00361047	XF_RS02565	WP_042462842.1	hypothetical protein
gene929	0.928353	0.00975782	XF_RS04350	WP_038227603.1	manganese transporter		gene2033	-1.07759	0.000970354	XF_RS09420	WP_010894627.1	nicotinate-nicotinamide nucleotide adenylyltransferase
gene1925	0.923161	0.0322104	XF_RS08970	WP_010894519.1	plasmid stabilization protein		gene1053	-1.0783	0.00439635	XF_RS04915	WP_010893675.1	50S ribosomal protein L29
gene937	0.922027	0.0349631	XF_RS13050	No reference	ncRNA		gene2455	-1.0791	0.0171172	XF_RS11485	No reference	tRNA
gene1956	0.914029	0.0185043	XF_RS13570	WP_010894550.1	hypothetical protein		gene1067	-1.08587	0.000841433	XF_RS04975	WP_010893687.1	30S ribosomal protein S11
gene1976	0.910506	0.0300887	XF_RS09175	WP_010894568.1	hypothetical protein		gene2206	-1.09095	0.00170396	XF_RS10305	WP_031337642.1	hypothetical protein
gene1290	0.909025	0.00931357	XF_RS06000	WP_010893925.1	chitinase		gene1299	-1.0963	0.0333484	XF_RS06040	WP_042463122.1	hypothetical protein
gene1712	0.905793	0.00679696	XF_RS13380	WP_080507212.1	hypothetical protein		gene138	-1.09867	0.00309	XF_RS00655	WP_010892701.1	peptidase C1
gene2213	0.894493	0.00267004	XF_RS10335	WP_010894835.1	zinc-binding dehydrogenase		gene558	-1.10578	0.00197371	XF_RS02590	WP_042462848.1	hydroxymethylpyrimidine/phosphomethylpyrimidine kinase
gene2294	0.886322	0.00263364	XF_RS10710	WP_042463778.1	EF-P beta-lysylation protein EpmB		gene1069	-1.12272	0.000379914	XF_RS04985	WP_004090142.1	DNA-directed RNA polymerase subunit alpha
gene1142	0.881497	0.00506043	XF_RS05300	WP_023906800.1	alpha/beta hydrolase		gene1183	-1.1313	0.00129784	XF_RS05505	WP_010893811.1	hypothetical protein
gene1373	0.87848	0.0424819	XF_RS06390	WP_010894013.1	protein-(glutamine-N5) methyltransferase, release factor-specific		gene1508	-1.13267	0.00442312	XF_RS07040	WP_010894152.1	cell filamentation protein Fic
gene1582	0.871696	0.0189649	XF_RS07395	WP_010894198.1	NADP-alcohol dehydrogenase		gene2459	-1.13413	0.000608315	XF_RS11505	WP_010895056.1	peptidyl-tRNA hydrolase
gene2347	0.869038	0.00668324	XF_RS10975	WP_010894946.1	hypothetical protein		gene2609	-1.13858	0.00137883	XF_RS12230	WP_010895215.1	hypothetical protein
gene890	0.863407	0.00577766	XF_RS04160	WP_010893491.1	DNA-binding response regulator		gene1353	-1.15488	0.0261968	XF_RS06295	WP_010893991.1	MarR family transcriptional regulator
gene931	0.862738	0.01112	XF_RS04355	WP_010893537.1	arginyl-tRNA-protein transferase		gene54	-1.17206	0.00517853	XF_RS12640	WP_010892616.1	hypothetical protein
gene623	0.848987	0.0376472	XF_RS02870	WP_010893210.1	hypothetical protein		gene1084	-1.17629	0.014494	XF_RS05060	No reference	tRNA
gene1927	0.848882	0.00481438	XF_RS08980	WP_010894521.1	hypothetical protein		gene195	-1.18999	0.0119079	XF_RS12695	WP_075584606.1	hypothetical protein
gene920	0.840678	0.00880098	XF_RS04305	WP_042463005.1	gamma-glutamyl-phosphate reductase		gene1781	-1.19197	0.00743868	XF_RS08330	WP_023906487.1	hypothetical protein
gene326	0.840146	0.00911981	XF_RS01530	WP_031336234.1	cell envelope biogenesis protein OmpA		gene2413	-1.19472	0.000172248	XF_RS11290	WP_031337117.1	DNA-binding response regulator
gene75	0.838489	0.00495634	XF_RS00360	WP_010892635.1	GTPase HflX		gene478	-1.19595	0.00387272	XF_RS02240	WP_010893059.1	peptidase
gene2578	0.835471	0.0129702	XF_RS13900	WP_080507221.1	hypothetical protein		gene1116	-1.20481	0.0014465	XF_RS05195	WP_010893734.1	hypothetical protein
gene1955	0.835085	0.00690494	XF_RS09105	WP_010894549.1	GTP cyclohydrolase I FolE2		gene2363	-1.20491	0.00481067	XF_RS11055	WP_010894960.1	prepilin-type cleavage/methylation domain-containing protein
gene2538	0.827061	0.0181283	XF_RS11860	WP_010895148.1	hypothetical protein		gene1045	-1.20579	0.000717385	XF_RS04875	WP_031336908.1	50S ribosomal protein L3
gene2514	0.825461	0.00671508	XF_RS11745	WP_010895124.1	glutamate synthase large subunit		gene721	-1.21778	0.000629357	XF_RS03350	WP_038200852.1	transcriptional regulator MraZ
gene204	0.824468	0.0158021	XF_RS00960	WP_010892768.1	polynucleotide adenylyltransferase PcnB		gene482	-1.22298	0.000276862	XF_RS12805	WP_080507186.1	cytotoxic translational repressor of toxin-antitoxin stability system
gene566	0.822636	0.00627606	XF_RS02615	WP_010893154.1	hypothetical protein		gene1805	-1.22486	0.0163766	XF_RS08430	WP_010894407.1	VirK protein
gene2297	0.82136	0.0203684	XF_RS10725	WP_010894919.1	ATP-dependent dethiobiotin synthetase BioD		gene2157	-1.24067	0.011913	XF_RS10075	WP_031336408.1	hypothetical protein
gene2628	0.818861	0.00788772	XF_RS12325	WP_010895232.1	conjugal transfer protein TrbN		gene2194	-1.26818	0.00736923	XF_RS10245	WP_010894808.1	lipopolysaccharide biosynthesis protein
gene1574	0.817535	0.0261665	XF_RS07360	WP_031336647.1	LysR family transcriptional regulator		gene187	-1.28142	0.00102163	XF_RS12690	WP_075584605.1	hypothetical protein
gene101	0.80444	0.0100212	XF_RS00480	WP_010892662.1	succinyl-diaminopimelate desuccinylase		gene1215	-1.28182	0.0303584	XF_RS05630	WP_010893841.1	hypothetical protein
gene113	0.804099	0.0163086	XF_RS00535	WP_042462598.1	copper oxidase		gene1111	-1.28712	0.000148634	XF_RS13130	WP_075584662.1	hypothetical protein
gene73	0.798295	0.0404279	XF_RS00350	WP_004087680.1	competence damage-inducible protein A		gene2646	-1.29898	9.23287e-05	XF_RS13925	WP_010895245.1	hypothetical protein
gene2144	0.796888	0.00664213	XF_RS10010	WP_010894755.1	hypothetical protein		gene2027	-1.32125	0.000569699	XF_RS13645	WP_010894621.1	hypothetical protein
gene686	0.795104	0.00938605	XF_RS03180	WP_038200859.1	serine/threonine protein kinase		gene774	-1.32887	0.000146225	XF_RS03590	WP_010893369.1	peptide-methionine (R)-S-oxide reductase
gene580	0.791508	0.011949	XF_RS02685	WP_023906217.1	peptidylprolyl isomerase		gene3	-1.32993	0.000570231	XF_RS00020	WP_010892553.1	hypothetical protein
gene1323	0.790575	0.00731748	XF_RS06155	WP_031336775.1	glucokinase-like protein		gene1814	-1.33157	0.00015709	XF_RS08475	WP_004085458.1	chemotaxis protein CheW
gene2587	0.786101	0.0324615	XF_RS12125	WP_004085093.1	50S ribosomal protein L34		gene545	-1.34226	0.000115026	XF_RS02525	WP_010893132.1	methyltransferase
gene787	0.785867	0.0133813	XF_RS03635	WP_010893382.1	peptidase		gene2565	-1.3489	0.00101147	XF_RS11985	No reference	tRNA
gene988	0.77824	0.00699984	XF_RS04615	WP_010893601.1	hypothetical protein		gene397	-1.37553	0.00565354	XF_RS01850	WP_010892975.1	DNA-binding protein
gene1954	0.77678	0.0237761	XF_RS09100	WP_031336510.1	carbonate dehydratase		gene2447	-1.37798	5.53546e-05	XF_RS11445	WP_010895050.1	50S ribosomal protein L7/L12
gene926	0.77519	0.00974031	XF_RS04335	WP_010893530.1	hemolysin		gene1229	-1.382	0.0052217	XF_RS05700	WP_010893859.1	hypothetical protein
gene1661	0.77485	0.012107	XF_RS07770	WP_038200617.1	hypothetical protein		gene1066	-1.39816	0.000152557	XF_RS04970	WP_010893686.1	30S ribosomal protein S13
gene2467	0.770371	0.00858995	XF_RS11545	WP_010895063.1	peptide chain release factor 1		gene1057	-1.40118	0.000152116	XF_RS04935	WP_010893678.1	50S ribosomal protein L5
gene1498	0.770176	0.030793	XF_RS06990	WP_010894142.1	hypothetical protein		gene2215	-1.40166	0.00086861	XF_RS10345	WP_010894838.1	muramidase
gene130	0.767952	0.0155121	XF_RS00620	WP_023906059.1	hypothetical protein		gene829	-1.40313	8.43102e-05	XF_RS03860	WP_010893422.1	hypothetical protein
gene2453	0.765465	0.0292886	XF_RS11475	No reference	tRNA		gene1354	-1.41198	0.000145013	XF_RS06300	WP_010893994.1	virulence regulator
gene248	0.76235	0.0111385	XF_RS01160	WP_042462650.1	6-phosphofructokinase		gene785	-1.41706	0.00176224	XF_RS12980	WP_080507230.1	hypothetical protein
gene2569	0.76124	0.0173812	XF_RS12000	WP_023907140.1	addiction module antitoxin RelB		gene2041	-1.43852	0.00965321	XF_RS13655	WP_010894636.1	hypothetical protein
gene1273	0.760094	0.0136367	XF_RS05920	WP_004083778.1	ribosomal subunit interface protein		gene723	-1.43992	0.0206177	XF_RS03360	WP_004084487.1	cell division protein FtsL
gene1797	0.758548	0.0272429	XF_RS08395	WP_010894398.1	transketolase		gene63	-1.44889	0.0128103	XF_RS00300	WP_080507224.1	hypothetical protein
gene617	0.757888	0.0287008	XF_RS02840	WP_010893204.1	hypothetical protein		gene1723	-1.45623	4.11917e-05	XF_RS08065	WP_010894330.1	hypothetical protein
gene112	0.757129	0.0208169	XF_RS12655	WP_010892676.1	hypothetical protein		gene561	-1.45645	0.00219105	XF_RS12865	WP_010893149.1	hypothetical protein
gene251	0.754165	0.00880567	XF_RS01175	WP_042462653.1	membrane protein		gene1058	-1.46146	6.93086e-05	XF_RS13100	WP_010893679.1	30S ribosomal protein S14
gene810	0.74996	0.0093562	XF_RS03735	WP_010893407.1	mannosyltransferase		gene2156	-1.48403	0.00125855	XF_RS10070	WP_010894768.1	hypothetical protein
gene2619	0.749186	0.0124339	XF_RS12280	WP_042464041.1	hypothetical protein		gene1879	-1.50496	0.00721806	XF_RS08765	WP_080507240.1	DNA primase
gene607	0.748705	0.0237552	XF_RS02795	WP_004083472.1	acyl carrier protein		gene1776	-1.51608	0.023902	XF_RS08305	WP_010894383.1	hypothetical protein
gene2072	0.746375	0.0293459	XF_RS09670	WP_010894670.1	histidine--tRNA ligase		gene1937	-1.52208	0.00359556	XF_RS09020	WP_010894531.1	hypothetical protein
gene620	0.746066	0.0240171	XF_RS02855	WP_010893207.1	DNA polymerase		gene1212	-1.52945	0.00501039	XF_RS13225	WP_075584654.1	hypothetical protein
gene789	0.745971	0.0269466	XF_RS03645	WP_010893384.1	cystathionine gamma-synthase		gene1068	-1.53297	1.42675e-05	XF_RS04980	WP_010893688.1	30S ribosomal protein S4
gene1453	0.742845	0.0196611	XF_RS06780	WP_004085592.1	transcriptional regulator		gene1051	-1.54602	7.95596e-05	XF_RS04905	WP_010893674.1	30S ribosomal protein S3
gene1604	0.742402	0.0330611	XF_RS07505	WP_023906608.1	alpha/beta hydrolase		gene564	-1.54765	0.000158666	XF_RS02605	WP_010893152.1	hypothetical protein
gene919	0.73852	0.012457	XF_RS04300	WP_010893523.1	glutamate 5-kinase		gene1973	-1.56783	0.00228277	XF_RS09160	WP_010894565.1	hypothetical protein
gene876	0.735146	0.0210642	XF_RS04095	WP_023906913.1	hypothetical protein		gene338	-1.5691	0.0042105	XF_RS01590	WP_042462707.1	thiamine phosphate synthase
gene2497	0.734313	0.0121792	XF_RS11665	WP_010895103.1	primosomal protein N'		gene1054	-1.57397	0.000163922	XF_RS04920	WP_031336904.1	30S ribosomal protein S17
gene240	0.731034	0.044406	XF_RS01130	WP_010892802.1	hypothetical protein		gene2193	-1.57992	0.000335384	XF_RS10240	WP_023906270.1	glycosyl transferase family 1
gene262	0.729161	0.0210456	XF_RS01225	WP_010892829.1	aconitate hydratase		gene1061	-1.58073	3.20853e-05	XF_RS04950	WP_004086538.1	50S ribosomal protein L18
gene111	0.725922	0.0348679	XF_RS00530	WP_031336151.1	cysteine synthase		gene1936	-1.59242	0.000389388	XF_RS09015	WP_010894530.1	hypothetical protein
gene2403	0.724821	0.0449137	XF_RS11250	No reference	tRNA		gene2470	-1.61315	0.00122987	XF_RS13830	WP_010895066.1	hypothetical protein
gene1307	0.724382	0.0347161	XF_RS06080	WP_010893944.1	ATP-dependent Clp protease ATP-binding subunit ClpA		gene1929	-1.61625	7.92747e-05	XF_RS12550	WP_023906433.1	hypothetical protein
gene910	0.724353	0.0125684	XF_RS04260	WP_042463000.1	cysteine--tRNA ligase		gene2494	-1.6216	0.00050532	XF_RS11650	WP_023907106.1	hypothetical protein
gene699	0.721456	0.0130188	XF_RS03245	WP_010893291.1	MBL fold hydrolase		gene503	-1.62575	0.00041084	XF_RS12835	WP_080507188.1	hypothetical protein
gene1710	0.720233	0.0219113	XF_RS08015	WP_042463263.1	serine protease		gene1050	-1.63425	0.000126768	XF_RS04900	WP_010893673.1	50S ribosomal protein L22
gene764	0.717971	0.0151695	XF_RS03540	WP_010893358.1	chaperone SurA		gene1056	-1.63457	1.20818e-05	XF_RS04930	WP_010893677.1	50S ribosomal protein L24
gene1015	0.7174	0.0225489	XF_RS04730	WP_031336919.1	hypothetical protein		gene1971	-1.64671	3.03904e-05	XF_RS09150	WP_023906406.1	glycine zipper family protein
gene2613	0.717242	0.0159082	XF_RS12250	WP_010895219.1	PIN domain nuclease		gene1070	-1.65102	1.84655e-05	XF_RS04990	WP_010893689.1	50S ribosomal protein L17
gene770	0.714954	0.0341122	XF_RS03570	WP_010893365.1	glycoside hydrolase family 3		gene2647	-1.66175	5.45042e-06	XF_RS12425	WP_010895246.1	hypothetical protein
gene131	0.714609	0.0126366	XF_RS00625	WP_010892694.1	phosphopantothenoylcysteine decarboxylase		gene1059	-1.6782	0.000238977	XF_RS04940	WP_010893680.1	30S ribosomal protein S8
gene1231	0.712976	0.0239264	XF_RS05710	WP_010893861.1	8-amino-7-oxononanoate synthase		gene2199	-1.69078	0.00285704	XF_RS10270	WP_010894813.1	undecaprenyl-phosphate glucose phosphotransferase
gene499	0.709798	0.0132888	XF_RS02320	WP_010893079.1	penicillin-binding protein activator		gene1110	-1.71058	0.00150918	XF_RS13125	WP_010893727.1	hypothetical protein
gene2406	0.70937	0.0156887	XF_RS11260	WP_010895003.1	protein-L-isoaspartate O-methyltransferase		gene143	-1.71121	0.000782353	XF_RS00675	WP_010892709.1	exodeoxyribonuclease
gene783	0.706482	0.0203531	XF_RS03630	WP_010893378.1	5'-nucleotidase SurE		gene2052	-1.7389	0.00106571	XF_RS09570	WP_010894648.1	hypothetical protein
gene1495	0.704666	0.0452921	XF_RS06975	WP_010894139.1	single-stranded DNA-binding protein		gene333	-1.75702	0.000184994	XF_RS01565	WP_010892903.1	fimbrial protein
gene2525	0.702686	0.0165635	XF_RS11795	WP_042463471.1	DEAD/DEAH box helicase		gene1750	-1.75999	1.20891e-05	XF_RS08180	WP_010894357.1	MFS transporter
gene745	0.70171	0.0177064	XF_RS03460	WP_010893338.1	endoglucanase		gene142	-1.78761	0.000113999	XF_RS00670	WP_042463526.1	Keratin, type I cuticular Ha8; Hair keratin,type I Ha8; Keratin-38; K38
gene88	0.697059	0.0456493	XF_RS00425	WP_010892649.1	membrane protein		gene310	-1.79268	0.000222506	XF_RS12740	WP_080507179.1	hypothetical protein
gene297	0.697034	0.0166305	XF_RS01400	WP_010892855.1	porin		gene2200	-1.79297	0.000954026	XF_RS10275	WP_010894815.1	GumC protein
gene1489	0.694895	0.0277361	XF_RS06950	WP_010894134.1	beta-ketoacyl-[acyl-carrier-protein] synthase II		gene1055	-1.82619	2.86916e-05	XF_RS04925	WP_004086533.1	50S ribosomal protein L14
gene114	0.694425	0.021227	XF_RS00540	WP_042463520.1	copper resistance protein B		gene316	-1.8857	9.34066e-06	XF_RS01480	WP_010892878.1	hypothetical protein
gene1143	0.691236	0.0175248	XF_RS05305	WP_010893760.1	AraC family transcriptional regulator		gene504	-1.89476	0.0325234	XF_RS02340	WP_010893085.1	hypothetical protein
gene1406	0.690832	0.0174382	XF_RS06550	WP_010894048.1	dihydrolipoamide succinyltransferase		gene46	-1.89657	1.77942e-05	XF_RS00225	WP_010892603.1	hypothetical protein
gene2075	0.690616	0.0200592	XF_RS09685	WP_023907502.1	bifunctional aspartokinase I/homoserine dehydrogenase I		gene1049	-1.91243	1.28135e-05	XF_RS13095	WP_010893672.1	30S ribosomal protein S19
gene405	0.690543	0.0158615	XF_RS01890	WP_010892985.1	type I glyceraldehyde-3-phosphate dehydrogenase		gene1730	-1.91461	1.02725e-05	XF_RS08095	WP_010894336.1	hypothetical protein
gene1409	0.690071	0.0275104	XF_RS06565	WP_010894052.1	adenylosuccinate lyase		gene1970	-1.92056	3.41891e-06	XF_RS13600	WP_075584631.1	hypothetical protein
gene388	0.686488	0.016194	XF_RS01805	WP_010892964.1	tRNA (adenosine(37)-N6)-threonylcarbamoyltransferase complex transferase subunit TsaD		gene2623	-1.94667	1.00585e-06	XF_RS12300	WP_010895227.1	hypothetical protein
gene668	0.685901	0.031154	XF_RS03090	WP_010893254.1	phage tail tape measure protein		gene1779	-1.97743	0.0106124	XF_RS08320	WP_010894386.1	Trp operon repressor
gene184	0.684617	0.0173273	XF_RS00870	WP_010892746.1	phosphoribosylaminoimidazolesuccinocarboxamide synthase		gene1071	-2.00233	5.78979e-06	XF_RS04995	WP_031336901.1	hypothetical protein
gene1016	0.677856	0.0264118	XF_RS04735	WP_010893635.1	UDP-N-acetylmuramoyl-L-alanine--D-glutamate ligase		gene1957	-2.00279	6.90948e-06	XF_RS13575	WP_010894551.1	hypothetical protein
gene792	0.669825	0.0264507	XF_RS03660	WP_010893388.1	dihydrolipoyl dehydrogenase		gene2196	-2.02503	0.000682921	XF_RS10255	WP_010894810.1	glycosyl transferase family 1
gene915	0.668748	0.0282678	XF_RS04280	WP_010893519.1	acetylornithine deacetylase		gene137	-2.08221	3.4401e-05	XF_RS00650	WP_042462608.1	hypothetical protein
gene379	0.663074	0.0237512	XF_RS01765	WP_042462722.1	exodeoxyribonuclease V subunit beta		gene2042	-2.08343	0.000384476	XF_RS09460	WP_010894637.1	hypothetical protein
gene765	0.654274	0.0489334	XF_RS03545	WP_010893359.1	4-hydroxythreonine-4-phosphate dehydrogenase		gene2556	-2.15887	0.019875	XF_RS11940	WP_010895169.1	hypothetical protein
gene2138	0.653264	0.0290688	XF_RS09980	WP_010894749.1	glutamate-1-semialdehyde 2,1-aminomutase		gene144	-2.23477	4.19863e-05	XF_RS00680	WP_010892710.1	MFS transporter
gene852	0.653113	0.0328476	XF_RS03975	WP_010893446.1	methionyl-tRNA formyltransferase		gene382	-2.32414	2.85218e-05	XF_RS12770	WP_010892957.1	hypothetical protein
gene1252	0.652319	0.0309174	XF_RS05810	WP_031337916.1	DNA helicase RecQ		gene2472	-2.40169	7.91631e-05	XF_RS13835	WP_010895069.1	hypothetical protein
gene742	0.644684	0.0274473	XF_RS03450	WP_004084462.1	ABC transporter substrate-binding protein		gene47	-2.69513	0.00311365	XF_RS12635	WP_080507172.1	hypothetical protein
gene377	0.64304	0.041139	XF_RS01755	WP_010892951.1	ABC transporter ATP-binding protein		gene1218	-2.7937	2.11652e-05	XF_RS05645	WP_010893845.1	hypothetical protein
gene1685	0.637485	0.0263	XF_RS07890	WP_031336609.1	ketol-acid reductoisomerase		gene148	-5.35332	4.2971e-07	XF_RS00700	No refenence	16S ribosomal RNA
gene1346	0.634384	0.0293626	XF_RS06260	WP_010893985.1	ATP-dependent protease subunit HslV		gene60	-6.04543	9.72958e-09	XF_RS00285	No refenence	23S ribosomal RNA
gene384	0.631748	0.0402396	XF_RS01785	WP_010892960.1	DNA primase		gene57	-6.61695	7.05564e-08	XF_RS00270	No refenence	16S ribosomal RNA
gene1247	0.62996	0.0320147	XF_RS05785	WP_010893879.1	tryptophan synthase subunit beta		gene151	-6.6668	4.19947e-09	XF_RS00715	No refenence	23S ribosomal RNA
gene1209	0.6197	0.0301574	XF_RS05610	WP_042463093.1	hybrid sensor histidine kinase/response regulator		*Reference: GenBank.
gene1292	0.619664	0.0483907	XF_RS06010	WP_010893927.1	ion transporter		**Based on submitted files that are accessible with the following link: https://www.ncbi.nlm.nih.gov/sra/PRJNA718853
gene534	0.609287	0.0326295	XF_RS02470	WP_010893118.1	hypothetical protein
gene1673	0.608656	0.0333294	XF_RS07830	WP_031336615.1	membrane protein
gene1841	0.605542	0.0371657	XF_RS08595	WP_010894442.1	gamma carbonic anhydrase family protein
gene1156	0.605478	0.0341608	XF_RS05370	WP_010893776.1	octanoyltransferase
gene793	0.602672	0.0494034	XF_RS03665	WP_010893389.1	dihydrolipoyllysine-residue acetyltransferase
gene2496	0.597985	0.0409738	XF_RS11660	WP_010895102.1	hypothetical protein
gene1686	0.593558	0.0369113	XF_RS07895	WP_010894289.1	peptidase S41
gene2058	0.586258	0.0451037	XF_RS09600	WP_010894655.1	amino acid permease
gene832	0.585284	0.0417674	XF_RS03875	WP_010893426.1	tRNA (N6-isopentenyl adenosine(37)-C2)-methylthiotransferase MiaB
gene2653	0.584781	0.0449866	XF_RS12450	WP_010895252.1	plasmid replication protein
gene2650	0.584045	0.0464119	XF_RS12435	WP_010895249.1	transcriptional regulator
gene2110	0.580019	0.0450128	XF_RS09850	WP_031337660.1	glycerol kinase
gene1747	0.576635	0.0439264	XF_RS08165	WP_010894354.1	phosphomethylpyrimidine synthase
gene259	0.57484	0.0451247	XF_RS01215	WP_010892825.1	epimerase
gene1094	0.572883	0.047921	XF_RS05105	WP_010893710.1	pseudouridine synthase
gene1715	0.571891	0.0446791	XF_RS08030	WP_010894322.1	aspartate--tRNA ligase
gene2563	0.571866	0.0454794	XF_RS11975	No reference	tRNA
gene1764	0.570577	0.0462372	XF_RS08250	WP_010894371.1	crossover junction endodeoxyribonuclease RuvC
*Reference: GenBank.
**Based on submitted files that are accessible with the following link: https://www.ncbi.nlm.nih.gov/sra/PRJNA718853

## Sheet: Data Set S4
Data Set S4. Differential gene expression analysis between the downregulated and upregulated genes from the C-3/C-0 and M-3/M-0. This analysis resulted in 111 Xf-mqsR-exclusive upregulated genes (Table 1) and 84 Xf-mqsR-exclusive downregulated genes (Table 2). Genes identified as “pseudo” were excluded from the list.
Table 1. Exclusive Xf-mqsR upregulated genes in X. fastidiosa under copper stress							Table 2. Exclusively Xf-mqsR downregulated genes in X. fastidiosa under copper stress
Genes Sequence	logFC	p-Value	Locus Tag*	Protein*	Gene Description*		Genes Sequence	logFC	p-Value	Locus Tag*	Protein*	Gene Description*
gene1620	3.46923	0.0269679	XF_RS07575	WP_010894235.1	DUF3085 domain-containing protein		gene146	-0.847791	0.0474231	XF_RS00690	WP_010892712.1	membrane protein
gene1868	3.1652	0.0426091	XF_RS13505	No reference	ncRNA		gene2461	-0.866916	0.046064	XF_RS11515	WP_031337143.1	ribose-phosphate diphosphokinase
gene1625	3.11748	0.0231762	XF_RS07600	WP_023906603.1	cupin domain-containing protein		gene217	-0.869156	0.0413925	XF_RS01025	WP_004086259.1	30S ribosomal protein S15
gene918	3.04191	0.000390048	XF_RS04295	WP_031337988.1	argininosuccinate lyase		gene173	-0.875669	0.0460253	XF_RS00820	WP_010892735.1	ATP-dependent helicase
gene917	2.97439	0.000377801	XF_RS04290	WP_010893521.1	N-acetyl-gamma-glutamyl-phosphate reductase		gene2591	-0.890851	0.040249	XF_RS12145	WP_010895199.1	conjugal transfer protein
gene1627	2.78122	0.0303527	XF_RS07610	WP_023906601.1	hypothetical protein		gene2442	-0.891108	0.0386745	XF_RS11420	WP_010895046.1	elongation factor G
gene574	2.76994	0.0471268	XF_RS02655	WP_023906213.1	hypothetical protein		gene1104	-0.91846	0.0365259	XF_RS05150	WP_010893720.1	peptidylprolyl isomerase
gene2276	2.73216	0.000487745	XF_RS10630	WP_010894899.1	cytochrome c biogenesis ATP-binding export protein CcmA		gene1072	-0.925434	0.0342856	XF_RS05000	WP_010893691.1	ATP-dependent protease
gene639	2.72456	1.01386e-05	XF_RS02950	WP_042462883.1	hypothetical protein		gene1662	-0.929262	0.033362	XF_RS07775	WP_031336617.1	rhodanese-like domain-containing protein
gene2305	2.5483	0.00139016	XF_RS10765	WP_042462912.1	phage tail sheath family protein		gene978	-0.934127	0.0400111	XF_RS04565	WP_010893592.1	succinate dehydrogenase iron-sulfur subunit
gene772	2.42346	0.000989224	XF_RS03580	WP_042462950.1	beta-hexosaminidase		gene402	-0.945504	0.0298914	XF_RS01875	WP_010892981.1	protease modulator HflC
gene638	2.35017	0.00012325	XF_RS02945	WP_010893226.1	hypothetical protein		gene1030	-0.94805	0.0294259	XF_RS04805	WP_010893653.1	NAD(P)-dependent alcohol dehydrogenase
gene461	2.34581	0.043565	XF_RS12790	WP_080507183.1	hypothetical protein		gene1038	-0.949438	0.025259	XF_RS04845	WP_010893662.1	ATP synthase subunit alpha
gene1624	2.32191	0.0306487	XF_RS07595	WP_023906604.1	cupin domain-containing protein		gene2259	-0.950475	0.036023	XF_RS10555	WP_010894884.1	cytidylate kinase
gene383	2.28757	0.000920836	XF_RS01780	WP_031336276.1	tryptophan--tRNA ligase		gene74	-0.955239	0.0491086	XF_RS00355	WP_010892634.1	MFS transporter
gene1219	2.2196	0.0024984	XF_RS05650	WP_042463096.1	copper homeostasis protein CutC		gene548	-0.972063	0.0307022	XF_RS02540	WP_042462829.1	GDP-6-deoxy-D-lyxo-4-hexulose reductase
gene2048	2.21425	0.00434343	XF_RS13660	WP_010894644.1	filamentous hemagglutinin N-terminal domain-containing protein		gene1007	-0.97844	0.0302672	XF_RS04690	WP_023906824.1	hypothetical protein
gene1389	2.00547	0.00359421	XF_RS06465	WP_010894030.1	surface protein		gene2095	-0.978874	0.0459345	XF_RS09775	WP_023906310.1	ribonuclease 3
gene667	2.00367	0.0092875	XF_RS03085	WP_010893253.1	phage tail assembly protein		gene1809	-0.978974	0.0211354	XF_RS08450	WP_010894411.1	amidophosphoribosyltransferase
gene2054	1.97592	0.000189643	XF_RS09580	WP_042463351.1	hypothetical protein		gene7	-1.00856	0.0347605	XF_RS00040	WP_010892556.1	tetratricopeptide repeat protein
gene868	1.90893	0.000154228	XF_RS04055	WP_010893466.1	hypothetical protein		gene288	-1.01864	0.049455	XF_RS01355	WP_042462677.1	NADH-quinone oxidoreductase subunit H
gene2331	1.88929	0.000577033	XF_RS10890	WP_010894932.1	hypothetical protein		gene1567	-1.02282	0.0220473	XF_RS07325	WP_080507211.1	hypothetical protein
gene826	1.87744	0.0105736	XF_RS03845	WP_031338021.1	magnesium and cobalt transport protein CorA		gene352	-1.02476	0.0255517	XF_RS01655	WP_010892923.1	RNA pyrophosphohydrolase
gene301	1.8235	0.000363624	XF_RS01420	WP_042462685.1	hypothetical protein		gene1664	-1.02604	0.0156668	XF_RS07785	WP_010894271.1	glycerol-3-phosphate dehydrogenase (NAD(P)(+))
gene834	1.80339	0.00987489	XF_RS03885	WP_010893428.1	ubiquinol-cytochrome c reductase iron-sulfur subunit		gene874	-1.02861	0.0248615	XF_RS04085	WP_010893474.1	N utilization substance protein B
gene2277	1.76108	0.00381613	XF_RS10635	WP_010894900.1	heme exporter protein CcmB		gene95	-1.03676	0.0183961	XF_RS00460	WP_010892656.1	50S ribosomal protein L19
gene1511	1.75742	0.00141778	XF_RS07055	WP_042463205.1	hypothetical protein		gene2584	-1.0438	0.0176999	XF_RS12110	WP_010895193.1	hypothetical protein
gene857	1.75485	0.00494179	XF_RS04000	WP_010893452.1	ferrous iron transporter B		gene488	-1.05882	0.0145013	XF_RS02280	WP_010893065.1	pilin
gene1021	1.73557	0.0036933	XF_RS04760	WP_031336916.1	maf-like protein		gene1	-1.0624	0.0378502	XF_RS00010	WP_010892551.1	DNA polymerase III subunit beta
gene1521	1.68094	0.0108127	XF_RS07105	WP_042463215.1	hypothetical protein		gene1896	-1.06537	0.0162476	XF_RS08840	WP_010894497.1	iron-containing redox enzyme family protein
gene2330	1.66395	0.000793961	XF_RS13770	WP_023907050.1	hypothetical protein		gene2141	-1.07102	0.0299371	XF_RS09995	WP_010894752.1	VOC family virulence protein
gene637	1.65584	0.0214161	XF_RS02940	WP_042462880.1	hypothetical protein		gene1880	-1.07654	0.0435702	XF_RS08770	WP_010894484.1	YkgJ family cysteine cluster protein
gene2304	1.62146	0.0162441	XF_RS10760	WP_010893252.1	phage major tail tube protein		gene1040	-1.08291	0.0241678	XF_RS04855	WP_010893664.1	ATP synthase subunit B
gene2471	1.61729	0.00280323	XF_RS11555	WP_010895068.1	alpha/beta hydrolase		gene2444	-1.09975	0.0118034	XF_RS11430	WP_004084687.1	30S ribosomal protein S12
gene825	1.58117	0.00203105	XF_RS03840	WP_010893419.1	hypothetical protein		gene1309	-1.10725	0.0186535	XF_RS06085	WP_010893946.1	translation initiation factor IF-1
gene1503	1.57687	0.0196945	XF_RS07015	WP_010894147.1	hypothetical protein		gene2441	-1.10857	0.0434142	XF_RS11415	WP_010895045.1	elongation factor Tu
gene1322	1.55469	0.00262333	XF_RS06150	WP_010893960.1	antibiotic resistance protein VanZ		gene677	-1.12961	0.0221036	XF_RS03140	WP_031338050.1	phenylalanine--tRNA ligase subunit alpha
gene824	1.50318	0.00608476	XF_RS03835	WP_010893418.1	hypothetical protein		gene1762	-1.13233	0.00803752	XF_RS08240	WP_010894369.1	potassium transporter Kup
gene1221	1.47959	0.00495191	XF_RS05660	WP_010893848.1	sulfate ABC transporter substrate-binding protein		gene2002	-1.13287	0.0276583	XF_RS09285	WP_010894591.1	phosphate ABC transporter permease
gene771	1.4718	0.0154716	XF_RS03575	WP_010893366.1	glycoside hydrolase family 2 protein		gene1753	-1.13875	0.0131048	XF_RS08195	WP_031336572.1	radical SAM protein
gene196	1.43946	0.00182052	XF_RS00920	WP_010892761.1	aminopeptidase P family protein		gene1112	-1.14565	0.0147811	XF_RS05175	WP_010893728.1	peptidase domain-containing ABC transporter
gene709	1.43174	0.0446772	XF_RS03295	WP_031338048.1	phosphotransferase		gene324	-1.15582	0.0206243	XF_RS01520	WP_004086603.1	replicative DNA helicase
gene1557	1.40496	0.00728407	XF_RS07275	WP_042463224.1	type II toxin-antitoxin system RelE/ParE family toxin		gene347	-1.21528	0.00860765	XF_RS01635	WP_010892920.1	two-component sensor histidine kinase
gene2654	1.39764	0.0012493	XF_RS12455	WP_010895253.1	Single-stranded DNA-binding protein 1		gene2586	-1.25316	0.00885994	XF_RS12120	WP_075584703.1	ribonuclease P protein component
gene1022	1.36725	0.00575359	XF_RS04765	WP_010893642.1	ribonuclease G		gene360	-1.28738	0.0122543	XF_RS12490	WP_010892930.1	hypothetical protein
gene1223	1.36112	0.015256	XF_RS05670	WP_010893850.1	sulfate ABC transporter permease subunit CysW		gene1763	-1.33937	0.0036779	XF_RS08245	WP_010894370.1	Holliday junction branch migration protein RuvA
gene833	1.35923	0.00919916	XF_RS03880	WP_010893427.1	transglycosylase		gene1063	-1.34742	0.0345905	XF_RS13105	WP_075584665.1	50S ribosomal protein L30
gene858	1.33827	0.0332676	XF_RS04005	WP_010893453.1	hypothetical protein		gene2260	-1.38653	0.0113554	XF_RS13745	WP_004085979.1	MULTISPECIES: 50S ribosomal protein L36
gene932	1.33353	0.0144377	XF_RS04360	WP_010893539.1	hypothetical protein		gene241	-1.40502	0.0280264	XF_RS01135	WP_010892803.1	hypothetical protein
gene2469	1.32852	0.0149601	XF_RS11550	WP_010895065.1	ribosomal RNA large subunit methyltransferase K/L		gene336	-1.42455	0.0341169	XF_RS01580	WP_010892906.1	phosphoethanolamine transferase
gene2286	1.28339	0.0226025	XF_RS10675	WP_010894909.1	homoserine O-acetyltransferase		gene2003	-1.43732	0.0149416	XF_RS09290	WP_010894592.1	phosphate ABC transporter permease
gene749	1.28239	0.00378906	XF_RS03480	WP_010893343.1	phosphoglycerate kinase		gene2585	-1.47513	0.00186697	XF_RS12115	WP_010895194.1	membrane protein insertase YidC
gene1018	1.25979	0.0234654	XF_RS04745	WP_010893637.1	Nudix family hydrolase		gene2096	-1.49507	0.00350309	XF_RS09780	WP_010894695.1	GTPase Era
gene2012	1.23622	0.00798874	XF_RS09330	WP_031336482.1	3-deoxy-D-manno-octulosonic acid kinase		gene77	-1.50019	0.00901269	XF_RS00370	WP_010892637.1	tRNA (adenosine(37)-N6)-dimethylallyltransferase MiaA
gene2025	1.2302	0.0195386	XF_RS09385	WP_010894619.1	YbhB/YbcL family Raf kinase inhibitor-like protein		gene2451	-1.51915	0.00363205	XF_RS11465	WP_004084694.1	transcription termination/antitermination protein NusG
gene2106	1.2276	0.0303877	XF_RS09830	WP_010894709.1	oligopeptide transporter, OPT family		gene1854	-1.54516	0.0488012	XF_RS13495	WP_010894455.1	Fis family transcriptional regulator
gene822	1.22367	0.0166283	XF_RS03820	WP_010893416.1	hypothetical protein		gene155	-1.59027	0.0264796	XF_RS00735	WP_010892715.1	DUF885 domain-containing protein
gene731	1.21759	0.0296534	XF_RS03400	WP_010893320.1	D-alanine--D-alanine ligase		gene979	-1.59177	0.0129661	XF_RS04570	WP_023906835.1	succinate dehydrogenase assembly factor 2 family protein
gene381	1.21454	0.0331638	XF_RS01775	WP_010892955.1	exodeoxyribonuclease V subunit alpha		gene136	-1.65823	0.0398702	XF_RS12665	WP_075584608.1	hypothetical protein
gene2281	1.20976	0.032625	XF_RS10650	WP_010894904.1	heme lyase CcmF/NrfE family subunit		gene2448	-1.72377	0.000685908	XF_RS11450	WP_010895051.1	50S ribosomal protein L10
gene2083	1.20771	0.0133559	XF_RS09720	WP_010894681.1	cytochrome c biogenesis protein		gene2257	-1.73788	0.0100519	XF_RS10545	WP_004085973.1	integration host factor subunit beta
gene1336	1.19978	0.0113655	XF_RS06215	WP_010893975.1	Fe-S cluster assembly protein SufD		gene332	-1.87552	0.00934286	XF_RS01560	WP_010892902.1	fimbrial protein
gene1224	1.19728	0.0175525	XF_RS05675	WP_010893851.1	sulfate/thiosulfate import ATP-binding protein CysA		gene1725	-1.88347	0.0395224	XF_RS08075	WP_023906503.1	hypothetical protein
gene1411	1.19023	0.00444833	XF_RS06575	WP_010894053.1	class II fumarate hydratase		gene1726	-1.95991	0.034947	XF_RS13390	WP_075584644.1	hypothetical protein
gene2175	1.18905	0.00905925	XF_RS10150	WP_010894786.1	molecular chaperone DnaK		gene980	-1.98694	0.0102827	XF_RS04575	WP_042463627.1	hypothetical protein
gene1390	1.1867	0.00927604	XF_RS06470	WP_020852892.1	peroxiredoxin		gene1184	-2.05629	0.0268698	XF_RS13195	WP_010893812.1	hypothetical protein
gene828	1.18295	0.0231855	XF_RS03855	WP_031338019.1	HlyC/CorC family transporter		gene2601	-2.10835	0.0148469	XF_RS13920	WP_010895257.1	conjugal transfer protein
gene835	1.17145	0.0278708	XF_RS03890	WP_010893429.1	cytochrome b		gene221	-2.26356	0.0135358	XF_RS01045	WP_010892782.1	hypothetical protein
gene502	1.17118	0.0164178	XF_RS02335	WP_010893083.1	azurin		gene1125	-2.41458	0.026973	XF_RS13140	WP_010893742.1	site-specific DNA-methyltransferase
gene2239	1.16835	0.00781114	XF_RS10455	WP_010894863.1	isoleucine--tRNA ligase		gene2011	-2.44058	0.0248069	XF_RS13630	WP_010894601.1	hypothetical protein
gene2231	1.16161	0.00690965	XF_RS10420	WP_010894855.1	phospholipase		gene2021	-2.447	0.03948	XF_RS13635	WP_010894610.1	hypothetical protein
gene2073	1.15574	0.0168131	XF_RS09675	WP_010894671.1	threonine synthase		gene1188	-2.73054	0.0237634	XF_RS05510	WP_042463088.1	hypothetical protein
gene122	1.15183	0.022273	XF_RS12660	WP_080507174.1	RDD family protein		gene1887	-3.4641	0.01104	XF_RS13510	WP_010894489.1	hypothetical protein
gene708	1.15088	0.0242671	XF_RS03290	WP_010893300.1	membrane protein		*Reference: GenBank.
gene263	1.14388	0.0258666	XF_RS01230	WP_020851016.1	AbrB/MazE/SpoVT family DNA-binding domain-containing protein		**Based on submitted files that are accessible with the following link: https://www.ncbi.nlm.nih.gov/sra/PRJNA718853
gene1334	1.13421	0.0454702	XF_RS06205	WP_010893973.1	non-heme iron oxygenase ferredoxin subunit
gene1023	1.12295	0.025028	XF_RS04770	WP_042463038.1	TIGR02099 family protein
gene555	1.12015	0.011956	XF_RS02575	WP_004088683.1	molecular chaperone GroES
gene1222	1.11884	0.0366489	XF_RS05665	WP_010893849.1	sulfate ABC transporter permease subunit CysT
gene1510	1.11015	0.0311748	XF_RS07050	WP_042463203.1	hypothetical protein
gene35	1.08813	0.0412108	XF_RS00170	WP_042462544.1	membrane protein
gene510	1.08579	0.0106823	XF_RS02370	WP_010893091.1	hypothetical protein
gene2302	1.08569	0.03049	XF_RS10750	WP_010894922.1	phage tail tape measure protein
gene2237	1.06956	0.026718	XF_RS10445	WP_004088396.1	4-hydroxy-3-methylbut-2-enyl diphosphate reductase
gene2221	1.06919	0.019097	XF_RS10370	WP_010894844.1	HlyD family type I secretion periplasmic adaptor subunit
gene2570	1.06892	0.0325316	XF_RS12005	WP_010895179.1	hypothetical protein
gene20	1.05092	0.0244761	XF_RS00100	WP_010892575.1	3-deoxy-7-phosphoheptulonate synthase
gene1337	1.05024	0.0202799	XF_RS06220	WP_010893976.1	Fe-S cluster assembly ATPase SufC
gene2238	1.04056	0.0325494	XF_RS10450	WP_010894862.1	lipoprotein signal peptidase
gene2615	1.02549	0.0185777	XF_RS12260	WP_010895220.1	DUF1778 domain-containing protein
gene746	1.02319	0.0139921	XF_RS03465	WP_010893340.1	peptidase M20
gene2056	1.00599	0.0296621	XF_RS09590	WP_023906338.1	FAD-binding oxidoreductase
gene2333	0.976211	0.0211122	XF_RS13775	WP_010894934.1	hypothetical protein
gene1335	0.973384	0.0406118	XF_RS06210	WP_010893974.1	cysteine desulfurase
gene1144	0.94755	0.0296841	XF_RS05310	WP_042463077.1	hypothetical protein
gene496	0.943085	0.0256655	XF_RS02305	WP_010893075.1	methionine--tRNA ligase
gene906	0.936221	0.0262278	XF_RS04240	WP_010893509.1	RNA polymerase-binding protein DksA
gene1213	0.931564	0.0388397	XF_RS05620	WP_010893839.1	3-dehydroquinate synthase
gene1363	0.914297	0.0429323	XF_RS06345	WP_010894003.1	DNA-directed RNA polymerase subunit omega
gene831	0.911064	0.0334786	XF_RS03870	WP_010893424.1	PhoH family protein
gene1251	0.902167	0.0335391	XF_RS05805	WP_010893884.1	hypothetical protein
gene2517	0.877036	0.0350653	XF_RS11755	WP_010895127.1	TonB-dependent receptor
gene2335	0.860662	0.0419926	XF_RS10920	WP_010894936.1	hypothetical protein
gene1312	0.859883	0.0373716	XF_RS06100	WP_010893949.1	thioredoxin-disulfide reductase
gene1672	0.847321	0.0433696	XF_RS07825	WP_010894278.1	histidine triad nucleotide-binding protein
*Reference: GenBank.
**Based on submitted files that are accessible with the following link: https://www.ncbi.nlm.nih.gov/sra/PRJNA718853

## Sheet: Data Set S5
Data Set S5. Venn diagram of differentially expressed genes in M-3/M-0 and C-3/C-0. Table 1: Exclusively upregulated genes in C-3/C-0; Table 2: Exclusively downregulated genes in C-3/C-0; Table 3: Gene that was upregulated in C-3/C-0, but downregulated in M-3/M-0; Table 4: Genes downregulated in C-3/C-0, but upregulated in M-3/M-0; Table 5: Upregulated genes in both C-3/C-0 and M-3/M-0 libraries;…
Table 1. Exclusively upregulated genes in C-3/C-0							Table 2. Exclusively downregulated genes in C-3/C-0							Table 3. Gene that was upregulated in C-3/C-0, but downregulated in M-3/M-0.							Table 4. Gene that was downregulated in C-3/C-0, but upregulated in M-3/M-0.							Table 5. Upregulated genes in both C-3/C-0 and M-3/M-0 libraries.							Table 6. Downregulated genes in both C-3/C-0 and M-3/M-0 libraries.
Genes Sequence**	logFC	p-Value	Locus Tag*	Protein*	Gene Description*		Genes Sequence**	logFC	PValue	Locus Tag*	Protein*	Gene Description*		Genes Sequence**	logFC	p-Value	Locus Tag*	Protein*	Gene Description*		Genes Sequence**	logFC	p-Value	Locus Tag*	Protein*	Gene Description*		Genes Sequence**	logFC	p-Value	Locus Tag*	Protein*	Gene Description*		Genes Sequence	logFC	p-Value	Locus Tag*	Protein*	Gene Description*
gene2308	6.0878	0.0360332	XF_RS10780	WP_010893248.1	baseplate assembly protein		gene958	-0.558234	0.0480756	XF_RS04475	WP_031336937.1	rhomboid family intramembrane serine protease		gene2587	0.786101	0.0324615	XF_RS12125	WP_004085093.1	50S ribosomal protein L34		gene2055	-0.655813	0.0207236	XF_RS09585	WP_031336449.1	elongation factor P-like protein YeiP		gene2071	6.08197	2.4898e-10	XF_RS09665	WP_010894669.1	DNA-binding transcriptional regulator		gene72	-0.588763	0.0437308	XF_RS00345	WP_010892631.1	ferrous iron transporter B
gene1626	2.98705	0.00154507	XF_RS07605	WP_031336630.1	LysR family transcriptional regulator		gene962	-0.559104	0.0494039	XF_RS04485	WP_038230128.1	UMP kinase		*Reference: GenBank.							gene1293	-0.738017	0.0477603	XF_RS06015	WP_010893928.1	aspartate aminotransferase family protein		gene2066	4.77145	2.81697e-08	XF_RS09640	WP_010894664.1	imidazole glycerol phosphate synthase subunit HisH		gene216	-0.624669	0.0289669	XF_RS01020	WP_031336187.1	tRNA pseudouridine(55) synthase
gene433	2.79754	0.00108387	XF_RS02020	WP_010893016.1	hypothetical protein		gene1693	-0.578311	0.0406969	XF_RS07930	WP_010894298.1	SCP2 domain-containing protein		**Based on submitted files that are accessible with the following link: https://www.ncbi.nlm.nih.gov/sra/PRJNA718853							gene864	-0.813526	0.0232032	XF_RS04035	WP_010893460.1	thiol-disulfide oxidoreductase DCC family protein		gene109	4.01429	4.86519e-08	XF_RS00520	WP_004085529.1	tRNA		gene188	-0.629671	0.0294133	XF_RS00885	WP_031336178.1	anthranilate synthase component I
gene1639	2.67761	0.0424274	XF_RS07665	WP_010894249.1	DUF3158 domain-containing protein		gene160	-0.587029	0.0481093	XF_RS00760	WP_010892720.1	TatD family deoxyribonuclease									gene2053	-0.825824	0.0129524	XF_RS09575	WP_010894649.1	50S ribosomal protein L11 methyltransferase		gene2070	3.53765	4.48147e-09	XF_RS09660	WP_010894668.1	ATP phosphoribosyltransferase		gene1665	-0.651177	0.0211117	XF_RS07790	WP_010894272.1	Ax21 family protein
gene2310	2.60818	1.01876e-07	XF_RS10790	WP_010894925.1	type II toxin-antitoxin system MqsR family toxin		gene1713	-0.591615	0.0435599	XF_RS08020	WP_010894320.1	hypothetical protein									gene774	-1.32887	0.000146225	XF_RS03590	WP_010893369.1	peptide-methionine (R)-S-oxide reductase		gene2311	3.47987	1.48911e-08	XF_RS10795	WP_010894926.1	antitoxin		gene1046	-0.657242	0.0266609	XF_RS04880	WP_010893669.1	50S ribosomal protein L4
gene640	2.45482	3.14283e-07	XF_RS12925	WP_080507192.1	hypothetical protein		gene546	-0.595899	0.0437959	XF_RS02530	WP_042462826.1	glycosyltransferase family 1 protein									gene829	-1.40313	8.43102e-05	XF_RS03860	WP_010893422.1	hypothetical protein		gene2067	3.39736	1.12378e-08	XF_RS09645	WP_010894665.1	bifunctional imidazole glycerol-phosphate dehydratase/histidinol phosphatase		gene2449	-0.662454	0.0320757	XF_RS11455	WP_010895052.1	50S ribosomal protein L1
gene1629	2.44341	0.00216241	XF_RS07620	WP_031336629.1	hypothetical protein		gene1178	-0.600159	0.0397362	XF_RS05480	WP_010893806.1	ABC transporter									gene1218	-2.7937	2.11652e-05	XF_RS05645	WP_010893845.1	hypothetical protein		gene1444	3.37233	7.14073e-08	XF_RS06740	WP_042463681.1	hypothetical protein		gene1765	-0.680831	0.0160605	XF_RS08255	WP_010894372.1	transcriptional regulator
gene619	2.35993	0.000415005	XF_RS02850	WP_010893206.1	VRR-NUC domain-containing protein		gene523	-0.608289	0.0466699	XF_RS12850	WP_010893107.1	hypothetical protein									gene60	-6.04543	9.72958e-09	XF_RS00285	No reference	23S ribosomal RNA		gene1547	3.25275	7.99351e-08	XF_RS13320	WP_010894166.1	hypothetical protein		gene1032	-0.683751	0.0425406	XF_RS04815	WP_010893655.1	hypothetical protein
gene242	2.21028	0.000496556	XF_RS01140	WP_010892804.1	hypothetical protein		gene0	-0.609417	0.0474966	XF_RS00005	WP_010892550.1	chromosomal replication initiator protein DnaA									gene151	-6.6668	4.19947e-09	XF_RS00715	No reference	23S ribosomal RNA		gene1549	3.1443	1.06011e-06	XF_RS07235	WP_042463219.1	toxin RelE		gene200	-0.686092	0.0397569	XF_RS00940	WP_031336182.1	preprotein translocase subunit YajC
gene960	2.2017	0.0458269	XF_RS12605	No reference	ncRNA		gene2508	-0.61199	0.0301525	XF_RS11720	WP_031337157.1	S41 family peptidase									*Reference: GenBank.							gene2068	2.96158	6.31365e-08	XF_RS09650	WP_010894666.1	histidinol-phosphate aminotransferase		gene547	-0.7	0.015437	XF_RS02535	WP_010893134.1	GDP-mannose 4,6-dehydratase
gene1607	2.19282	0.000504446	XF_RS07520	WP_010894224.1	hypothetical protein		gene1780	-0.615387	0.0296104	XF_RS08325	WP_010894387.1	superoxide dismutase									**Based on submitted files that are accessible with the following link: https://www.ncbi.nlm.nih.gov/sra/PRJNA718853							gene1548	2.86507	1.45195e-06	XF_RS13325	WP_010894167.1	AbrB/MazE/SpoVT family DNA-binding domain-containing protein		gene1039	-0.705828	0.0136017	XF_RS04850	WP_010893663.1	ATP synthase subunit delta
gene1595	2.0961	0.0364563	XF_RS07460	WP_010894212.1	KR domain-containing protein		gene432	-0.616304	0.0481788	XF_RS02015	WP_080507182.1	pilin																gene665	2.85773	0.0346218	XF_RS03075	WP_042462912.1	tail protein		gene2390	-0.706074	0.0278473	XF_RS11185	WP_010894987.1	sugar ABC transporter ATP-binding protein
gene1619	2.08043	0.00455599	XF_RS07570	WP_010894234.1	hypothetical protein		gene2505	-0.622204	0.0423327	XF_RS11705	WP_023907111.1	transcription termination factor Rho																gene2064	2.83883	6.37268e-07	XF_RS09630	WP_010894662.1	imidazole glycerol phosphate synthase cyclase subunit		gene1085	-0.720637	0.0360346	XF_RS05065	No reference	tRNA
gene1617	1.99854	8.98647e-05	XF_RS07560	WP_010894232.1	DUF3577 domain-containing protein		gene364	-0.625358	0.0284616	XF_RS01690	WP_010892935.1	iron-sulfur cluster insertion protein ErpA																gene1593	2.83549	0.00583054	XF_RS07450	WP_010894210.1	MBL fold metallo-hydrolase		gene710	-0.731683	0.0146271	XF_RS03300	WP_023906984.1	acyltransferase
gene465	1.97178	0.00320964	XF_RS02175	WP_042462777.1	hypothetical protein		gene722	-0.628396	0.0418647	XF_RS03355	WP_023906982.1	16S rRNA (cytosine(1402)-N(4))-methyltransferase RsmH																gene2312	2.81076	4.72295e-07	XF_RS10800	WP_010894927.1	baseplate assembly protein		gene2450	-0.739125	0.0145764	XF_RS11460	WP_010895053.1	50S ribosomal protein L11
gene455	1.92795	0.027835	XF_RS02130	WP_010893037.1	hypothetical protein		gene945	-0.633395	0.0437352	XF_RS04410	WP_038200777.1	AMP-ligase																gene1622	2.69637	8.58578e-05	XF_RS07585	WP_010894236.1	MFS transporter		gene1064	-0.74183	0.0144726	XF_RS04960	WP_031336902.1	50S ribosomal protein L15
gene2298	1.81845	0.0403191	XF_RS10730	WP_010894920.1	integrase		gene1795	-0.634352	0.0315619	XF_RS08385	WP_010894396.1	4\'-phosphopantetheinyl transferase																gene2065	2.60623	8.50778e-07	XF_RS09635	WP_010894663.1	1-(5-phosphoribosyl)-5-((5-phosphoribosylamino)methylideneamino)imidazole-4-carboxamide isomerase		gene1065	-0.747807	0.0206144	XF_RS04965	WP_010893685.1	preprotein translocase subunit SecY
gene471	1.73994	0.0316396	XF_RS12500	WP_010893052.1	hypothetical protein		gene125	-0.63578	0.0402492	XF_RS00595	WP_010892688.1	polyamine aminopropyltransferase																gene2069	2.45036	6.65318e-07	XF_RS09655	WP_010894667.1	histidinol dehydrogenase		gene1062	-0.752305	0.0242652	XF_RS04955	WP_010893682.1	30S ribosomal protein S5
gene2519	1.71977	0.0209421	XF_RS13865	No reference	tmRNA		gene2179	-0.636844	0.0324959	XF_RS10170	WP_011098077.1	ferric iron uptake transcriptional regulator																gene1361	2.44927	1.81772e-07	XF_RS06335	WP_031337887.1	sulfate adenylyltransferase subunit 2		gene2366	-0.778282	0.0133218	XF_RS11070	WP_023907062.1	hypothetical protein
gene458	1.71086	0.0166387	XF_RS02145	WP_010893040.1	DUF2190 domain-containing protein		gene2089	-0.641175	0.0341293	XF_RS09745	WP_010894687.1	RNA polymerase sigma factor RpoE																gene2236	2.24336	6.71318e-06	XF_RS10440	WP_023906254.1	hypothetical protein		gene1035	-0.781063	0.00838448	XF_RS04830	WP_031336910.1	ATP synthase epsilon chain
gene1648	1.69904	0.0217703	XF_RS07710	WP_010894256.1	hypothetical protein		gene1092	-0.643985	0.0363514	XF_RS05095	WP_010893708.1	flavodoxin																gene1362	2.04905	1.84102e-06	XF_RS06340	WP_010894002.1	adenylyl-sulfate kinase		gene2203	-0.809516	0.0153363	XF_RS10290	WP_010894820.1	3-isopropylmalate dehydratase small subunit
gene1983	1.65922	0.0258233	XF_RS09205	WP_080507242.1	phage terminase large subunit family protein		gene2464	-0.644224	0.0318199	XF_RS11530	WP_010895060.1	outer membrane lipoprotein LolB																gene1691	2.0166	7.45585e-06	XF_RS07920	WP_010894296.1	GTP-binding protein		gene361	-0.814646	0.005668	XF_RS01675	WP_010892931.1	GGDEF domain-containing response regulator
gene809	1.65443	0.016429	XF_RS03730	WP_010893406.1	hypothetical protein		gene255	-0.646498	0.0405241	XF_RS01195	WP_010892821.1	hypothetical protein																gene1628	1.89429	6.37764e-05	XF_RS07615	WP_023906600.1	hypothetical protein		gene1960	-0.819934	0.00418294	XF_RS09120	WP_010894554.1	hypothetical protein
gene1449	1.65217	0.00358559	XF_RS06760	WP_010894089.1	hypothetical protein		gene1034	-0.650095	0.0268106	XF_RS04825	WP_010893658.1	chorismate mutase																gene1581	1.85474	4.27433e-05	XF_RS07390	WP_010894197.1	oxidoreductase		gene1048	-0.821257	0.00549199	XF_RS04890	WP_010893671.1	50S ribosomal protein L2
gene437	1.64776	0.0219594	XF_RS02040	WP_010893019.1	DUF1566 domain-containing protein		gene608	-0.650964	0.0215184	XF_RS02800	WP_010893197.1	beta-ketoacyl																gene1610	1.84927	4.64248e-06	XF_RS07530	WP_010894226.1	hypothetical protein		gene1044	-0.852587	0.0168513	XF_RS04870	WP_004090086.1	30S ribosomal protein S10
gene1614	1.62834	0.000229557	XF_RS07545	WP_010894229.1	hypothetical protein		gene1800	-0.652998	0.0215018	XF_RS08410	WP_010894403.1	DUF4440 domain-containing protein																gene343	1.83685	2.30672e-05	XF_RS01615	WP_010892915.1	ligand-gated channel		gene2001	-0.873743	0.00278405	XF_RS09280	WP_010894590.1	phosphate-binding protein
gene466	1.53157	0.00967577	XF_RS02180	WP_010893046.1	hypothetical protein		gene1181	-0.666785	0.0225641	XF_RS05495	WP_042463084.1	ABC transporter permease																gene470	1.8038	6.3751e-05	XF_RS02200	WP_010893051.1	hypothetical protein		gene314	-0.91153	0.045513	XF_RS01470	WP_010892875.1	hypothetical protein
gene1580	1.51387	0.00361697	XF_RS07385	WP_010894196.1	tautomerase		gene2020	-0.669571	0.0297167	XF_RS09370	WP_010894609.1	hydroxyacylglutathione hydrolase																gene1589	1.74963	0.0131675	XF_RS07430	WP_010894206.1	dehydrogenase		gene959	-0.932041	0.00675433	XF_RS04480	WP_010893574.1	hypothetical protein
gene1376	1.51155	0.0189171	XF_RS06405	WP_010894017.1	membrane protein		gene202	-0.671454	0.0310709	XF_RS00950	WP_010892767.1	protein translocase subunit SecF																gene1360	1.74754	1.63397e-05	XF_RS06330	WP_010894000.1	sulfite reductase subunit alpha		gene2	-0.937616	0.00333463	XF_RS00015	WP_010892552.1	DNA replication and repair protein RecF
gene1496	1.47404	0.00080823	XF_RS06980	WP_080507237.1	hypothetical protein		gene1866	-0.673831	0.04403	XF_RS08705	WP_010894468.1	TIGR02449 family protein																gene1588	1.72097	0.00387536	XF_RS07425	WP_010894205.1	hydroxyacid dehydrogenase		gene2488	-0.937703	0.0154667	XF_RS11620	WP_010895091.1	L-ascorbate oxidase
gene1621	1.45643	0.0262501	XF_RS07580	WP_031336632.1	hypothetical protein		gene1481	-0.674841	0.0294363	XF_RS06915	WP_010894128.1	twitching motility protein PilT																gene2084	1.6879	0.00090776	XF_RS09725	WP_010894682.1	heat-shock protein		gene1467	-0.945786	0.00482394	XF_RS06850	WP_023906634.1	penicillin-binding protein
gene1545	1.42454	0.00139781	XF_RS07225	WP_010894164.1	hypothetical protein		gene1109	-0.676531	0.0192796	XF_RS13120	WP_075584664.1	hypothetical protein																gene1206	1.67605	0.000200505	XF_RS05595	WP_010893832.1	polyisoprenoid-binding protein		gene2610	-0.952835	0.00142577	XF_RS12235	WP_042464036.1	hypothetical protein
gene1573	1.41626	0.000256092	XF_RS07355	WP_010894189.1	DUF4102 domain-containing protein		gene2005	-0.677043	0.0201853	XF_RS09300	WP_010894594.1	phosphate-specific transport system accessory protein PhoU																gene1605	1.6417	0.000396318	XF_RS07510	WP_010894222.1	hypothetical protein		gene362	-0.981371	0.00184605	XF_RS01680	WP_010892933.1	hypothetical protein
gene2365	1.41328	0.00972352	XF_RS11065	WP_010894963.1	prepilin-type cleavage/methylation domain-containing protein, partial		gene239	-0.678239	0.0454952	XF_RS01125	WP_010892801.1	hypothetical protein																gene2063	1.595	0.000350449	XF_RS09625	WP_010894661.1	bifunctional phosphoribosyl-AMP cyclohydrolase/phosphoribosyl-ATP diphosphatase		gene591	-0.983764	0.00661586	XF_RS02735	WP_010893181.1	alkaline phosphatase
gene1609	1.41152	0.000121246	XF_RS07525	WP_010894225.1	MULTISPECIES: integrase		gene934	-0.678266	0.0270521	XF_RS04370	WP_010893543.1	hypothetical protein																gene592	1.52214	0.000565874	XF_RS02740	WP_038200297.1	tRNA(Ile)-lysidine synthetase		gene1106	-0.985192	0.00173676	XF_RS05160	WP_031336890.1	membrane protein
gene1926	1.3944	8.66153e-05	XF_RS08975	WP_010894520.1	hypothetical protein		gene1456	-0.679058	0.0466886	XF_RS06795	WP_031336674.1	hypothetical protein																gene689	1.50904	9.3027e-05	XF_RS03195	WP_010893280.1	bifunctional ADP-dependent NAD(P)H-hydrate dehydratase/NAD(P)H-hydrate epimerase		gene1052	-1.02236	0.00320025	XF_RS04910	WP_004086531.1	50S ribosomal protein L16
gene2108	1.38709	8.89432e-05	XF_RS09840	WP_010894714.1	glycerol-3-phosphate dehydrogenase		gene1150	-0.689307	0.0256124	XF_RS05345	WP_031337941.1	8-oxo-dGTP diphosphatase																gene1419	1.45874	0.00121693	XF_RS06610	WP_042463164.1	hypothetical protein		gene71	-1.03527	0.00116047	XF_RS00340	WP_010892630.1	molecular chaperone
gene1586	1.34623	0.0189276	XF_RS07415	WP_010894203.1	alkene reductase		gene2645	-0.689524	0.0147317	XF_RS12410	WP_042464096.1	virulence factor																gene2278	1.44613	0.000289458	XF_RS10640	WP_010894901.1	heme ABC transporter permease		gene1047	-1.0445	0.00183682	XF_RS04885	WP_038200766.1	50S ribosomal protein L23
gene1838	1.32031	0.00714963	XF_RS08585	WP_042463289.1	cell surface protein		gene1405	-0.691043	0.0225611	XF_RS06545	WP_023906676.1	hypothetical protein																gene658	1.36997	0.000269227	XF_RS03040	WP_010893243.1	baseplate assembly protein		gene2452	-1.0583	0.00163052	XF_RS11470	WP_010895054.1	preprotein translocase subunit SecE
gene1632	1.31449	0.0131206	XF_RS07635	WP_031336627.1	hypothetical protein		gene1731	-0.691075	0.0148514	XF_RS08100	WP_010894337.1	hypothetical protein																gene457	1.34003	0.000292169	XF_RS02140	WP_042462775.1	peptidase S14		gene1100	-1.06197	0.000945617	XF_RS05130	WP_004086566.1	50S ribosomal protein L33
gene1249	1.2888	0.000148019	XF_RS05795	WP_010893882.1	DNA repair protein RadA		gene254	-0.697828	0.0186319	XF_RS01190	WP_031336209.1	AI-2E family transporter																gene1141	1.31175	0.000973552	XF_RS05295	WP_010893758.1	hypothetical protein		gene1766	-1.06588	0.00272782	XF_RS13415	WP_075584641.1	hypothetical protein
gene1455	1.25438	0.0266787	XF_RS06790	WP_023906643.1	hypothetical protein		gene1658	-0.700391	0.0268503	XF_RS07755	WP_010894266.1	heme biosynthesis protein HemY																gene2080	1.30738	0.00114922	XF_RS09705	WP_010894678.1	D-alanyl-D-alanine carboxypeptidase		gene1060	-1.06785	0.00133366	XF_RS04945	WP_010893681.1	50S ribosomal protein L6
gene104	1.23326	0.000570807	XF_RS00495	WP_010892665.1	right-handed parallel beta-helix repeat-containing protein		gene1990	-0.702851	0.0151812	XF_RS12560	WP_010894576.1	hypothetical protein																gene2520	1.28061	0.000320437	XF_RS11765	WP_010895129.1	TetR family transcriptional regulator		gene1053	-1.0783	0.00439635	XF_RS04915	WP_010893675.1	50S ribosomal protein L29
gene1594	1.21374	0.0391105	XF_RS07455	WP_010894211.1	PQQ-dependent sugar dehydrogenase		gene2119	-0.704962	0.0222992	XF_RS09890	WP_031337657.1	dolichol-phosphate mannosyltransferase																gene2568	1.26242	0.00133111	XF_RS11995	WP_010895177.1	putative addiction module antidote protein		gene1067	-1.08587	0.000841433	XF_RS04975	WP_010893687.1	30S ribosomal protein S11
gene1592	1.20471	0.0122916	XF_RS07445	WP_010894209.1	MFS transporter		gene1945	-0.70564	0.0429119	XF_RS09060	WP_010894539.1	hypothetical protein																gene1359	1.25124	0.000412069	XF_RS06325	WP_010893999.1	sulfite reductase subunit beta		gene138	-1.09867	0.00309	XF_RS00655	WP_010892701.1	peptidase C1
gene2484	1.19664	0.0013901	XF_RS11605	WP_010895086.1	5-(carboxyamino)imidazole ribonucleotide mutase		gene1008	-0.705654	0.0228021	XF_RS04695	WP_031337967.1	single-stranded-DNA-specific exonuclease RecJ																gene2618	1.24689	0.000155857	XF_RS12275	WP_010895223.1	mRNA interferase PemK		gene1069	-1.12272	0.000379914	XF_RS04985	WP_004090142.1	DNA-directed RNA polymerase subunit alpha
gene697	1.19189	0.0142691	XF_RS03235	WP_010893289.1	membrane protein		gene1211	-0.706441	0.0236608	XF_RS05615	WP_010893837.1	uroporphyrinogen decarboxylase																gene2552	1.24601	0.00105159	XF_RS11920	WP_010895164.1	hypothetical protein		gene1183	-1.1313	0.00129784	XF_RS05505	WP_010893811.1	hypothetical protein
gene1642	1.18473	0.00203758	XF_RS07680	WP_031337835.1	hypothetical protein		gene2412	-0.710609	0.012175	XF_RS11285	WP_010895010.1	phosphate regulon sensor histidine kinase PhoR																gene1421	1.24531	0.000213266	XF_RS06620	WP_004085696.1	hypothetical protein		gene1508	-1.13267	0.00442312	XF_RS07040	WP_010894152.1	cell filamentation protein Fic
gene2074	1.18446	0.00246313	XF_RS09680	WP_010894672.1	homoserine kinase		gene209	-0.711103	0.016192	XF_RS00985	WP_010892773.1	glucose-6-phosphate isomerase																gene110	1.23285	0.00188537	XF_RS00525	WP_010892672.1	oligopeptidase A		gene2609	-1.13858	0.00137883	XF_RS12230	WP_010895215.1	hypothetical protein
gene1520	1.16504	0.026862	XF_RS07100	WP_042463696.1	hypothetical protein		gene544	-0.714026	0.0115736	XF_RS02520	WP_010893128.1	CBS domain-containing protein																gene1339	1.23064	0.000797373	XF_RS06230	WP_010893978.1	transcriptional regulator		gene1353	-1.15488	0.0261968	XF_RS06295	WP_010893991.1	MarR family transcriptional regulator
gene1888	1.14298	0.00285649	XF_RS13515	WP_080507214.1	hypothetical protein		gene1803	-0.717836	0.0178653	XF_RS08420	WP_010894405.1	DNA-binding protein																gene1338	1.22971	0.00193138	XF_RS06225	WP_010893977.1	Fe-S cluster assembly protein SufB		gene2413	-1.19472	0.000172248	XF_RS11290	WP_031337117.1	DNA-binding response regulator
gene2346	1.11924	0.012173	XF_RS10970	WP_010894945.1	DUF2800 domain-containing protein		gene1108	-0.717871	0.0114949	XF_RS05170	WP_010893725.1	hypothetical protein																gene2521	1.22748	0.00206668	XF_RS11770	WP_010895130.1	ketoreductase		gene478	-1.19595	0.00387272	XF_RS02240	WP_010893059.1	peptidase
gene2133	1.11546	0.034965	XF_RS09955	WP_010894742.1	ATP-dependent helicase		gene2118	-0.720412	0.0254037	XF_RS09885	WP_038200376.1	membrane protein																gene657	1.21787	0.00261563	XF_RS03035	WP_042462905.1	hypothetical protein		gene1116	-1.20481	0.0014465	XF_RS05195	WP_010893734.1	hypothetical protein
gene1942	1.11294	0.000493667	XF_RS09045	WP_010894536.1	AcrB/AcrD/AcrF family protein		gene2428	-0.724954	0.0103245	XF_RS11365	WP_031337128.1	sulfurtransferase																gene229	1.19529	0.00134865	XF_RS01080	WP_031336193.1	RNA helicase		gene2363	-1.20491	0.00481067	XF_RS11055	WP_010894960.1	prepilin-type cleavage/methylation domain-containing protein
gene132	1.10851	0.00511575	XF_RS00630	WP_010892695.1	deoxyuridine 5\'-triphosphate nucleotidohydrolase		gene1802	-0.729201	0.0451751	XF_RS08415	WP_023906477.1	hypothetical protein																gene1584	1.19492	0.00266246	XF_RS07405	WP_010894200.1	oxidoreductase		gene1045	-1.20579	0.000717385	XF_RS04875	WP_031336908.1	50S ribosomal protein L3
gene2244	1.10326	0.000711476	XF_RS10480	WP_010894868.1	50S ribosomal protein L27		gene1810	-0.737186	0.00908138	XF_RS08455	WP_004085454.1	chemotaxis protein CheW																gene704	1.17216	0.000923933	XF_RS03270	WP_010893297.1	hypothetical protein		gene482	-1.22298	0.000276862	XF_RS12805	WP_080507186.1	cytotoxic translational repressor of toxin-antitoxin stability system
gene427	1.09703	0.0363202	XF_RS01995	WP_010893010.1	single-stranded DNA-binding protein		gene1843	-0.741172	0.0309083	XF_RS08605	WP_023906459.1	hypothetical protein																gene554	1.17055	0.0133374	XF_RS02570	WP_010893140.1	molecular chaperone GroEL		gene1111	-1.28712	0.000148634	XF_RS13130	WP_075584662.1	hypothetical protein
gene2109	1.09248	0.00177664	XF_RS09845	WP_010894715.1	aquaporin family protein		gene2391	-0.747896	0.0338552	XF_RS11190	WP_023907075.1	hypothetical protein																gene896	1.16238	0.00312509	XF_RS04190	WP_010893497.1	molecular chaperone HtpG		gene1814	-1.33157	0.00015709	XF_RS08475	WP_004085458.1	chemotaxis protein CheW
gene468	1.08804	0.00176728	XF_RS02190	WP_010893049.1	hypothetical protein		gene2512	-0.753835	0.0115492	XF_RS11735	WP_010895122.1	cellulase																gene2397	1.13443	0.000535081	XF_RS11220	WP_010894994.1	4-hydroxy-3-methylbut-2-en-1-yl diphosphate synthase		gene545	-1.34226	0.000115026	XF_RS02525	WP_010893132.1	methyltransferase
gene913	1.08752	0.000605184	XF_RS04270	WP_010893517.1	acetylornithine carbamoyltransferase		gene1471	-0.756114	0.016442	XF_RS06870	WP_031336669.1	hypothetical protein																gene827	1.13329	0.000368409	XF_RS03850	WP_031338020.1	membrane protein		gene397	-1.37553	0.00565354	XF_RS01850	WP_010892975.1	DNA-binding protein
gene1578	1.08427	0.0391337	XF_RS07375	WP_010894194.1	aldo/keto reductase		gene337	-0.756974	0.0417452	XF_RS01585	WP_010892908.1	cytochrome P450																gene453	1.12982	0.00624654	XF_RS02120	WP_010893036.1	terminase		gene2447	-1.37798	5.53546e-05	XF_RS11445	WP_010895050.1	50S ribosomal protein L7/L12
gene1606	1.08163	0.0077833	XF_RS07515	WP_010894223.1	LysR family transcriptional regulator		gene1098	-0.759427	0.00884461	XF_RS13115	WP_010893715.1	hypothetical protein																gene916	1.12071	0.00078578	XF_RS04285	WP_010893520.1	acetylglutamate kinase		gene1066	-1.39816	0.000152557	XF_RS04970	WP_010893686.1	30S ribosomal protein S13
gene2136	1.0808	0.00108898	XF_RS09970	WP_010894746.1	3-deoxy-manno-octulosonate cytidylyltransferase		gene1924	-0.762153	0.0332039	XF_RS08965	WP_010894518.1	hypothetical protein																gene757	1.10479	0.00107554	XF_RS03510	WP_031338034.1	cysteine synthase A		gene1057	-1.40118	0.000152116	XF_RS04935	WP_010893678.1	50S ribosomal protein L5
gene688	1.07873	0.00730547	XF_RS03190	WP_010893278.1	exodeoxyribonuclease VII large subunit		gene2593	-0.765331	0.0114437	XF_RS12155	WP_010895201.1	hypothetical protein																gene21	1.07872	0.00830329	XF_RS00105	WP_024748706.1	hypothetical protein		gene2215	-1.40166	0.00086861	XF_RS10345	WP_010894838.1	muramidase
gene1241	1.06264	0.00295099	XF_RS05760	WP_023906755.1	chorismate synthase		gene1961	-0.771354	0.0296214	XF_RS13580	WP_010894555.1	hypothetical protein																gene2373	1.07483	0.000739319	XF_RS11105	WP_031338067.1	membrane protein		gene723	-1.43992	0.0206177	XF_RS03360	WP_004084487.1	cell division protein FtsL
gene690	1.06177	0.0141927	XF_RS03200	WP_010893281.1	tRNA (adenosine(37)-N6)-threonylcarbamoyltransferase complex ATPase subunit type 1 TsaE		gene305	-0.772729	0.019625	XF_RS12730	WP_080507178.1	hypothetical protein																gene119	1.07309	0.00310015	XF_RS00565	WP_010892683.1	cytosol aminopeptidase		gene1058	-1.46146	6.93086e-05	XF_RS13100	WP_010893679.1	30S ribosomal protein S14
gene1019	1.0591	0.00432212	XF_RS04750	WP_010893638.1	methylenetetrahydrofolate reductase		gene2458	-0.786024	0.0125572	XF_RS11500	WP_010895055.1	redox-regulated ATPase YchF																gene856	1.06608	0.00595251	XF_RS03995	WP_010893451.1	iron transporter		gene2156	-1.48403	0.00125855	XF_RS10070	WP_010894768.1	hypothetical protein
gene2402	1.05685	0.000723133	XF_RS11245	WP_004090321.1	30S ribosomal protein S2		gene222	-0.787729	0.0435114	XF_RS01050	WP_023906085.1	hypothetical protein																gene1901	1.01256	0.00122907	XF_RS08855	WP_010894499.1	hypothetical protein		gene1879	-1.50496	0.00721806	XF_RS08765	WP_080507240.1	DNA primase
gene2539	1.05533	0.0226973	XF_RS11865	WP_010895149.1	hypothetical protein		gene2360	-0.787907	0.0149482	XF_RS11040	WP_023907058.1	dephospho-CoA kinase																gene1132	1.00658	0.012137	XF_RS05265	WP_031336861.1	2-methylaconitate cis-trans isomerase PrpF		gene1068	-1.53297	1.42675e-05	XF_RS04980	WP_010893688.1	30S ribosomal protein S4
gene691	1.05293	0.000795213	XF_RS03205	WP_010893282.1	N-acetylmuramoyl-L-alanine amidase		gene1793	-0.789872	0.0298945	XF_RS13460	WP_010894394.1	hypothetical protein																gene1454	0.99664	0.000981859	XF_RS06785	WP_010894094.1	addiction module antitoxin RelB		gene1051	-1.54602	7.95596e-05	XF_RS04905	WP_010893674.1	30S ribosomal protein S3
gene312	1.04377	0.00203081	XF_RS01460	WP_010892872.1	TonB-dependent receptor		gene2273	-0.796057	0.00736854	XF_RS10615	WP_010894896.1	SMC-Scp complex subunit ScpB																gene2336	0.994999	0.0028069	XF_RS10925	WP_052262873.1	hypothetical protein		gene1054	-1.57397	0.000163922	XF_RS04920	WP_031336904.1	30S ribosomal protein S17
gene1599	1.03979	0.0354378	XF_RS07480	WP_010894216.1	alpha/beta hydrolase		gene2207	-0.802328	0.015682	XF_RS13725	WP_010894828.1	hypothetical protein																gene1024	0.99269	0.0134309	XF_RS04775	WP_010893644.1	metalloprotease TldD		gene1061	-1.58073	3.20853e-05	XF_RS04950	WP_004086538.1	50S ribosomal protein L18
gene2383	1.03273	0.000880263	XF_RS11155	WP_010894980.1	50S ribosomal protein L9		gene2648	-0.806207	0.0172399	XF_RS12430	WP_010895247.1	DUF4942 domain-containing protein																gene2374	0.985531	0.00143034	XF_RS11110	WP_010894972.1	peptidase		gene1929	-1.61625	7.92747e-05	XF_RS12550	WP_023906433.1	hypothetical protein
gene2292	1.03047	0.00363719	XF_RS10700	WP_042463414.1	TRZ/ATZ family hydrolase		gene1749	-0.808196	0.0107285	XF_RS08175	WP_031336575.1	glutathione peroxidase																gene2240	0.979356	0.0105707	XF_RS10460	WP_010894864.1	bifunctional riboflavin kinase/FMN adenylyltransferase		gene1050	-1.63425	0.000126768	XF_RS04900	WP_010893673.1	50S ribosomal protein L22
gene2536	1.01256	0.00839046	XF_RS11850	WP_010895147.1	DUF3375 domain-containing protein		gene1265	-0.810624	0.00418521	XF_RS05875	WP_042463104.1	cation:proton antiporter																gene1452	0.961185	0.00839827	XF_RS06775	WP_010894092.1	hypothetical protein		gene1056	-1.63457	1.20818e-05	XF_RS04930	WP_010893677.1	50S ribosomal protein L24
gene2436	1.01226	0.00495375	XF_RS11395	WP_010895036.1	YdiU family protein		gene1875	-0.823001	0.0039039	XF_RS08745	WP_010894478.1	hypothetical protein																gene2028	0.953236	0.00306479	XF_RS09395	WP_031337691.1	co-chaperone YbbN		gene1070	-1.65102	1.84655e-05	XF_RS04990	WP_010893689.1	50S ribosomal protein L17
gene1394	1.01121	0.00270519	XF_RS06490	WP_004083672.1	50S ribosomal protein L31 type B		gene1000	-0.82472	0.0358358	XF_RS04655	WP_010893619.1	DUF2782 domain-containing protein																gene1585	0.950405	0.0289227	XF_RS07410	WP_023906614.1	LysR family transcriptional regulator		gene1059	-1.6782	0.000238977	XF_RS04940	WP_010893680.1	30S ribosomal protein S8
gene1579	1.00393	0.00579573	XF_RS07380	WP_010894195.1	aldo/keto reductase		gene879	-0.825974	0.0104335	XF_RS04110	WP_010893480.1	peroxiredoxin																gene773	0.948639	0.00974375	XF_RS03585	WP_010893368.1	glycosyl hydrolase		gene333	-1.75702	0.000184994	XF_RS01565	WP_010892903.1	fimbrial protein
gene1996	1.00255	0.00297886	XF_RS09255	WP_010894583.1	TonB-dependent receptor		gene1073	-0.830975	0.00688716	XF_RS05005	WP_010893693.1	alpha/beta hydrolase																gene456	0.944707	0.0386176	XF_RS02135	WP_010893038.1	phage portal protein		gene1750	-1.75999	1.20891e-05	XF_RS08180	WP_010894357.1	MFS transporter
gene1313	0.998056	0.00127466	XF_RS06105	WP_010893951.1	cell division protein FtsK		gene1748	-0.834379	0.00601782	XF_RS08170	WP_010894355.1	ferredoxin--NADP reductase																gene1995	0.944351	0.00182348	XF_RS09250	WP_010894582.1	ABC transporter ATP-binding protein		gene2200	-1.79297	0.000954026	XF_RS10275	WP_010894815.1	GumC protein
gene2247	0.993354	0.00224185	XF_RS10495	WP_042463404.1	hypothetical protein		gene1482	-0.835867	0.0101403	XF_RS06920	WP_004084948.1	type IV pili twitching motility protein PilT																gene1090	0.938739	0.0061466	XF_RS05085	WP_010893707.1	ribonucleoside-diphosphate reductase subunit alpha		gene1055	-1.82619	2.86916e-05	XF_RS04925	WP_004086533.1	50S ribosomal protein L14
gene1089	0.989994	0.00455537	XF_RS05080	WP_010893706.1	hypothetical protein		gene335	-0.839055	0.0132127	XF_RS01575	WP_031336237.1	phosphatase PAP2 family protein																gene929	0.928353	0.00975782	XF_RS04350	WP_038227603.1	manganese transporter		gene316	-1.8857	9.34066e-06	XF_RS01480	WP_010892878.1	hypothetical protein
gene265	0.989226	0.00192826	XF_RS01240	WP_031337524.1	bifunctional aconitate hydratase 2/2-methylisocitrate dehydratase		gene1902	-0.840406	0.00367047	XF_RS08860	WP_023906441.1	hypothetical protein																gene937	0.922027	0.0349631	XF_RS13050	No reference	ncRNA		gene46	-1.89657	1.77942e-05	XF_RS00225	WP_010892603.1	hypothetical protein
gene1613	0.986903	0.0444193	XF_RS07540	WP_010894228.1	hypothetical protein		gene2296	-0.84569	0.00298375	XF_RS10720	WP_010894918.1	inositol monophosphatase																gene1956	0.914029	0.0185043	XF_RS13570	WP_010894550.1	hypothetical protein		gene1049	-1.91243	1.28135e-05	XF_RS13095	WP_010893672.1	30S ribosomal protein S19
gene2168	0.984527	0.00281161	XF_RS10125	WP_010894779.1	prolipoprotein diacylglyceryl transferase		gene277	-0.845934	0.0329476	XF_RS01300	WP_080507176.1	hypothetical protein																gene1712	0.905793	0.00679696	XF_RS13380	WP_080507212.1	hypothetical protein		gene2623	-1.94667	1.00585e-06	XF_RS12300	WP_010895227.1	hypothetical protein
gene2547	0.977614	0.0427733	XF_RS11900	WP_042463497.1	hypothetical protein		gene2425	-0.84615	0.00381612	XF_RS11350	WP_010895024.1	23S rRNA pseudouridine(955/2504/2580) synthase																gene1142	0.881497	0.00506043	XF_RS05300	WP_023906800.1	alpha/beta hydrolase		gene1071	-2.00233	5.78979e-06	XF_RS04995	WP_031336901.1	hypothetical protein
gene2242	0.975092	0.0018806	XF_RS10470	WP_010894866.1	30S ribosomal protein S20		gene732	-0.851949	0.00854767	XF_RS03405	WP_010893321.1	cell division protein FtsQ																gene1927	0.848882	0.00481438	XF_RS08980	WP_010894521.1	hypothetical protein		gene2196	-2.02503	0.000682921	XF_RS10255	WP_010894810.1	glycosyl transferase family 1
gene2599	0.963294	0.00374721	XF_RS12185	WP_010895207.1	hypothetical protein		gene2190	-0.854334	0.00620171	XF_RS10225	WP_010894804.1	23S rRNA (uracil(1939)-C(5))-methyltransferase RlmD																gene920	0.840678	0.00880098	XF_RS04305	WP_042463005.1	gamma-glutamyl-phosphate reductase		*Reference: GenBank.
gene315	0.959538	0.0133992	XF_RS01475	WP_031337534.1	membrane protein		gene1822	-0.856881	0.0178717	XF_RS13470	WP_010894422.1	hypothetical protein																gene566	0.822636	0.00627606	XF_RS02615	WP_010893154.1	hypothetical protein
gene717	0.955549	0.00235854	XF_RS03335	WP_010893307.1	tRNA (guanosine(46)-N7)-methyltransferase TrmB		gene870	-0.85939	0.00596613	XF_RS04065	WP_010893469.1	bifunctional diaminohydroxyphosphoribosylaminopyrimidine deaminase/5-amino-6-(5-phosphoribosylamino)uracil reductase RibD																gene2467	0.770371	0.00858995	XF_RS11545	WP_010895063.1	peptide chain release factor 1
gene1383	0.952123	0.00262582	XF_RS06440	WP_010894024.1	general secretion pathway protein GspK		gene2040	-0.859396	0.0226007	XF_RS09455	WP_031337688.1	rhomboid family intramembrane serine protease																gene1273	0.760094	0.0136367	XF_RS05920	WP_004083778.1	ribosomal subunit interface protein
gene411	0.951679	0.00153939	XF_RS01920	WP_031336297.1	outer membrane protein assembly factor BamB		gene1872	-0.86154	0.00414586	XF_RS08730	WP_031336520.1	hypothetical protein																gene2619	0.749186	0.0124339	XF_RS12280	WP_042464041.1	hypothetical protein
gene696	0.931026	0.044289	XF_RS03230	WP_010893288.1	membrane protein		gene550	-0.867559	0.0113096	XF_RS02550	WP_010893137.1	dolichol-phosphate mannosyltransferase																gene789	0.745971	0.0269466	XF_RS03645	WP_010893384.1	cystathionine gamma-synthase
gene1925	0.923161	0.0322104	XF_RS08970	WP_010894519.1	type II toxin-antitoxin system RelE/ParE family toxin		gene1928	-0.868776	0.028249	XF_RS13535	WP_080507241.1	hypothetical protein																gene1604	0.742402	0.0330611	XF_RS07505	WP_023906608.1	alpha/beta hydrolase
gene1976	0.910506	0.0300887	XF_RS09175	WP_010894568.1	hypothetical protein		gene1328	-0.871788	0.0112965	XF_RS06180	WP_042463137.1	N-acetylglucosamine-6-phosphate deacetylase																gene919	0.73852	0.012457	XF_RS04300	WP_010893523.1	glutamate 5-kinase
gene1290	0.909025	0.00931357	XF_RS06000	WP_010893925.1	DsbC family protein		gene1852	-0.874432	0.0125399	XF_RS08645	WP_004085491.1	XRE family transcriptional regulator																gene262	0.729161	0.0210456	XF_RS01225	WP_010892829.1	aconitate hydratase
gene2213	0.894493	0.00267004	XF_RS10335	WP_010894835.1	NAD(P)-dependent alcohol dehydrogenase		gene2427	-0.874608	0.00296365	XF_RS11360	WP_004087541.1	DNA-binding response regulator																gene2613	0.717242	0.0159082	XF_RS12250	WP_010895219.1	PIN domain nuclease
gene2294	0.886322	0.00263364	XF_RS10710	WP_042463778.1	EF-P beta-lysylation protein EpmB		gene563	-0.874787	0.0472436	XF_RS02600	WP_010893151.1	hypothetical protein																gene783	0.706482	0.0203531	XF_RS03630	WP_010893378.1	5'-nucleotidase SurE
gene1373	0.87848	0.0424819	XF_RS06390	WP_010894013.1	protein-(glutamine-N5) methyltransferase, release factor-specific		gene363	-0.877407	0.00346842	XF_RS01685	WP_027700190.1	cell shape determination protein CcmA																gene1143	0.691236	0.0175248	XF_RS05305	WP_010893760.1	AraC family transcriptional regulator
gene1582	0.871696	0.0189649	XF_RS07395	WP_010894198.1	NADP-alcohol dehydrogenase		gene515	-0.884782	0.0476748	XF_RS02395	WP_010893096.1	hypothetical protein																gene1409	0.690071	0.0275104	XF_RS06565	WP_010894052.1	adenylosuccinate lyase
gene2347	0.869038	0.00668324	XF_RS10975	WP_010894946.1	DUF2815 domain-containing protein		gene1306	-0.88806	0.00312819	XF_RS06075	WP_010893943.1	ATP-dependent Clp protease adaptor ClpS																gene668	0.685901	0.031154	XF_RS03090	WP_010893254.1	phage tail tape measure protein
gene890	0.863407	0.00577766	XF_RS04160	WP_010893491.1	DNA-binding response regulator		gene995	-0.889099	0.0412974	XF_RS04635	WP_010893610.1	asparaginase																gene742	0.644684	0.0274473	XF_RS03450	WP_004084462.1	ABC transporter substrate-binding protein
gene931	0.862738	0.01112	XF_RS04355	WP_010893537.1	arginyl-tRNA-protein transferase		gene334	-0.895261	0.00256507	XF_RS01570	WP_010892904.1	type IV pilus secretin PilQ																gene1685	0.637485	0.0263	XF_RS07890	WP_031336609.1	ketol-acid reductoisomerase
gene623	0.848987	0.0376472	XF_RS02870	WP_010893210.1	DUF2800 domain-containing protein		gene536	-0.907401	0.00505172	XF_RS02480	WP_010893120.1	DUF4198 domain-containing protein																gene384	0.631748	0.0402396	XF_RS01785	WP_010892960.1	DNA primase
gene326	0.840146	0.00911981	XF_RS01530	WP_031336234.1	OmpA family protein		gene1189	-0.914752	0.00925803	XF_RS13215	WP_010893814.1	hypothetical protein																gene1292	0.619664	0.0483907	XF_RS06010	WP_010893927.1	ion transporter
gene75	0.838489	0.00495634	XF_RS00360	WP_010892635.1	GTPase HflX		gene2182	-0.926694	0.00788259	XF_RS10185	WP_010894793.1	ubiquinone-binding protein																gene534	0.609287	0.0326295	XF_RS02470	WP_010893118.1	hypothetical protein
gene2578	0.835471	0.0129702	XF_RS13900	WP_080507221.1	hypothetical protein		gene1114	-0.930485	0.00140693	XF_RS05185	WP_010893731.1	ABC transporter ATP-binding protein																gene1841	0.605542	0.0371657	XF_RS08595	WP_010894442.1	gamma carbonic anhydrase family protein
gene1955	0.835085	0.00690494	XF_RS09105	WP_010894549.1	GTP cyclohydrolase I FolE2		gene1288	-0.93521	0.0371348	XF_RS05990	WP_010893923.1	hypothetical protein																gene793	0.602672	0.0494034	XF_RS03665	WP_010893389.1	dihydrolipoyllysine-residue acetyltransferase
gene2538	0.827061	0.0181283	XF_RS11860	WP_010895148.1	hypothetical protein		gene2181	-0.938873	0.0267307	XF_RS10180	WP_010894792.1	RnfH family protein																gene832	0.585284	0.0417674	XF_RS03875	WP_010893426.1	tRNA (N6-isopentenyl adenosine(37)-C2)-methylthiotransferase MiaB
gene2514	0.825461	0.00671508	XF_RS11745	WP_010895124.1	glutamate synthase large subunit		gene672	-0.944998	0.00309361	XF_RS03110	WP_023907000.1	hypothetical protein																gene1747	0.576635	0.0439264	XF_RS08165	WP_010894354.1	phosphomethylpyrimidine synthase
gene204	0.824468	0.0158021	XF_RS00960	WP_010892768.1	polynucleotide adenylyltransferase PcnB		gene2608	-0.954956	0.00387459	XF_RS12225	WP_042464033.1	hypothetical protein																*Reference: GenBank.
gene2297	0.82136	0.0203684	XF_RS10725	WP_010894919.1	ATP-dependent dethiobiotin synthetase BioD		gene1463	-0.956021	0.00310139	XF_RS06830	WP_004087331.1	DUF2058 domain-containing protein																**Based on submitted files that are accessible with the following link: https://www.ncbi.nlm.nih.gov/sra/PRJNA718853
gene2628	0.818861	0.00788772	XF_RS12325	WP_010895232.1	conjugal transfer protein TrbN		gene556	-0.967617	0.00697656	XF_RS02580	WP_010893143.1	divalent-cation tolerance protein CutA
gene1574	0.817535	0.0261665	XF_RS07360	WP_031336647.1	LysR family transcriptional regulator		gene1167	-0.978185	0.00824846	XF_RS05425	WP_010893793.1	hypothetical protein
gene101	0.80444	0.0100212	XF_RS00480	WP_010892662.1	succinyl-diaminopimelate desuccinylase		gene1754	-0.979048	0.00188406	XF_RS08200	WP_010894361.1	tol-pal system protein YbgF
gene113	0.804099	0.0163086	XF_RS00535	WP_042462598.1	copper resistance system multicopper oxidase		gene175	-0.981493	0.0433986	XF_RS00830	WP_010892738.1	hypothetical protein
gene73	0.798295	0.0404279	XF_RS00350	WP_004087680.1	CinA family protein		gene752	-0.983276	0.0172423	XF_RS12960	WP_080507229.1	hypothetical protein
gene2144	0.796888	0.00664213	XF_RS10010	WP_010894755.1	hypothetical protein		gene2473	-0.993347	0.00740358	XF_RS11560	WP_010895070.1	N-acetylmuramoyl-L-alanine amidase
gene686	0.795104	0.00938605	XF_RS03180	WP_038200859.1	formylglycine-generating enzyme family protein		gene124	-0.996048	0.0049372	XF_RS00590	WP_042462604.1	acyltransferase
gene580	0.791508	0.011949	XF_RS02685	WP_023906217.1	FKBP-type peptidyl-prolyl cis-trans isomerase		gene938	-1.00006	0.00310712	XF_RS13055	WP_010893547.1	hypothetical protein
gene1323	0.790575	0.00731748	XF_RS06155	WP_031336775.1	glucokinase-like protein		gene2275	-1.0068	0.00101366	XF_RS10625	WP_038200319.1	hypothetical protein
gene787	0.785867	0.0133813	XF_RS03635	WP_010893382.1	M23 family peptidase		gene2429	-1.0151	0.024877	XF_RS11370	WP_023907087.1	response regulator
gene988	0.77824	0.00699984	XF_RS04615	WP_010893601.1	ParA family protein		gene1173	-1.01838	0.00444406	XF_RS05455	WP_031337936.1	2-C-methyl-D-erythritol 2,4-cyclodiphosphate synthase
gene1954	0.77678	0.0237761	XF_RS09100	WP_031336510.1	carbonate dehydratase		gene339	-1.02385	0.020535	XF_RS01595	WP_010892910.1	rubredoxin
gene926	0.77519	0.00974031	XF_RS04335	WP_010893530.1	calcium-binding protein		gene2216	-1.0259	0.00984311	XF_RS13735	WP_023906260.1	hypothetical protein
gene1661	0.77485	0.012107	XF_RS07770	WP_038200617.1	hypothetical protein		gene2479	-1.02671	0.0361484	XF_RS11585	WP_010895078.1	DUF2290 domain-containing protein
gene1498	0.770176	0.030793	XF_RS06990	WP_010894142.1	hypothetical protein		gene599	-1.02934	0.0381112	XF_RS02765	WP_010893190.1	hypothetical protein
gene130	0.767952	0.0155121	XF_RS00620	WP_023906059.1	JAB domain-containing protein		gene50	-1.06116	0.00887507	XF_RS00240	WP_042463514.1	ParB/RepB/Spo0J family partition protein
gene248	0.76235	0.0111385	XF_RS01160	WP_042462650.1	6-phosphofructokinase		gene2189	-1.0641	0.00224564	XF_RS10220	WP_010894803.1	CYTH domain-containing protein
gene2569	0.76124	0.0173812	XF_RS12000	WP_023907140.1	type II toxin-antitoxin system RelE/ParE family toxin		gene553	-1.06962	0.00361047	XF_RS02565	WP_042462842.1	hypothetical protein
gene1797	0.758548	0.0272429	XF_RS08395	WP_010894398.1	transketolase		gene2033	-1.07759	0.000970354	XF_RS09420	WP_010894627.1	nicotinate-nicotinamide nucleotide adenylyltransferase
gene617	0.757888	0.0287008	XF_RS02840	WP_010893204.1	ATP-dependent helicase		gene2206	-1.09095	0.00170396	XF_RS10305	WP_031337642.1	hypothetical protein
gene112	0.757129	0.0208169	XF_RS12655	WP_010892676.1	hypothetical protein		gene1299	-1.0963	0.0333484	XF_RS06040	WP_042463122.1	hypothetical protein
gene251	0.754165	0.00880567	XF_RS01175	WP_042462653.1	phosphatase PAP2 family protein		gene558	-1.10578	0.00197371	XF_RS02590	WP_042462848.1	bifunctional hydroxymethylpyrimidine kinase/phosphomethylpyrimidine kinase
gene810	0.74996	0.0093562	XF_RS03735	WP_010893407.1	glycosyltransferase family 1 protein		gene2459	-1.13413	0.000608315	XF_RS11505	WP_010895056.1	peptidyl-tRNA hydrolase
gene607	0.748705	0.0237552	XF_RS02795	WP_004083472.1	MULTISPECIES: acyl carrier protein		gene54	-1.17206	0.00517853	XF_RS12640	WP_010892616.1	hypothetical protein
gene2072	0.746375	0.0293459	XF_RS09670	WP_010894670.1	histidine--tRNA ligase		gene195	-1.18999	0.0119079	XF_RS12695	WP_075584606.1	hypothetical protein
gene620	0.746066	0.0240171	XF_RS02855	WP_010893207.1	DNA polymerase		gene1781	-1.19197	0.00743868	XF_RS08330	WP_023906487.1	hypothetical protein
gene1453	0.742845	0.0196611	XF_RS06780	WP_004085592.1	putative addiction module antidote protein		gene721	-1.21778	0.000629357	XF_RS03350	WP_038200852.1	transcriptional regulator MraZ
gene876	0.735146	0.0210642	XF_RS04095	WP_023906913.1	hypothetical protein		gene1805	-1.22486	0.0163766	XF_RS08430	WP_010894407.1	VirK protein
gene2497	0.734313	0.0121792	XF_RS11665	WP_010895103.1	primosomal protein N\'		gene2157	-1.24067	0.011913	XF_RS10075	WP_031336408.1	hypothetical protein
gene240	0.731034	0.044406	XF_RS01130	WP_010892802.1	hypothetical protein		gene2194	-1.26818	0.00736923	XF_RS10245	WP_010894808.1	lipopolysaccharide biosynthesis protein
gene111	0.725922	0.0348679	XF_RS00530	WP_031336151.1	PLP-dependent cysteine synthase family protein		gene187	-1.28142	0.00102163	XF_RS12690	WP_075584605.1	hypothetical protein
gene1307	0.724382	0.0347161	XF_RS06080	WP_010893944.1	ATP-dependent Clp protease ATP-binding subunit ClpA		gene1215	-1.28182	0.0303584	XF_RS05630	WP_010893841.1	hypothetical protein
gene910	0.724353	0.0125684	XF_RS04260	WP_042463000.1	cysteine--tRNA ligase		gene2646	-1.29898	9.23287e-05	XF_RS13925	WP_010895245.1	hypothetical protein
gene699	0.721456	0.0130188	XF_RS03245	WP_010893291.1	MBL fold hydrolase		gene2027	-1.32125	0.000569699	XF_RS13645	WP_010894621.1	hypothetical protein
gene1710	0.720233	0.0219113	XF_RS08015	WP_042463263.1	autotransporter domain-containing protein		gene3	-1.32993	0.000570231	XF_RS00020	WP_010892553.1	hypothetical protein
gene764	0.717971	0.0151695	XF_RS03540	WP_010893358.1	chaperone SurA		gene1229	-1.382	0.0052217	XF_RS05700	WP_010893859.1	hypothetical protein
gene1015	0.7174	0.0225489	XF_RS04730	WP_031336919.1	hypothetical protein		gene1354	-1.41198	0.000145013	XF_RS06300	WP_010893994.1	virulence regulator
gene770	0.714954	0.0341122	XF_RS03570	WP_010893365.1	glycoside hydrolase family 3		gene785	-1.41706	0.00176224	XF_RS12980	WP_080507230.1	hypothetical protein
gene131	0.714609	0.0126366	XF_RS00625	WP_010892694.1	bifunctional phosphopantothenoylcysteine decarboxylase/phosphopantothenate--cysteine ligase CoaBC		gene2041	-1.43852	0.00965321	XF_RS13655	WP_010894636.1	hypothetical protein
gene1231	0.712976	0.0239264	XF_RS05710	WP_010893861.1	8-amino-7-oxononanoate synthase		gene63	-1.44889	0.0128103	XF_RS00300	WP_080507224.1	inner membrane protein YpjD
gene499	0.709798	0.0132888	XF_RS02320	WP_010893079.1	penicillin-binding protein activator		gene1723	-1.45623	4.11917e-05	XF_RS08065	WP_010894330.1	hypothetical protein
gene2406	0.70937	0.0156887	XF_RS11260	WP_010895003.1	protein-L-isoaspartate O-methyltransferase		gene561	-1.45645	0.00219105	XF_RS12865	WP_010893149.1	hypothetical protein
gene1495	0.704666	0.0452921	XF_RS06975	WP_010894139.1	single-stranded DNA-binding protein		gene1776	-1.51608	0.023902	XF_RS08305	WP_010894383.1	GNAT family N-acetyltransferase
gene2525	0.702686	0.0165635	XF_RS11795	WP_042463471.1	type I restriction endonuclease subunit R		gene1937	-1.52208	0.00359556	XF_RS09020	WP_010894531.1	hypothetical protein
gene745	0.70171	0.0177064	XF_RS03460	WP_010893338.1	endoglucanase		gene1212	-1.52945	0.00501039	XF_RS13225	WP_075584654.1	hypothetical protein
gene88	0.697059	0.0456493	XF_RS00425	WP_010892649.1	O-antigen ligase family protein		gene564	-1.54765	0.000158666	XF_RS02605	WP_010893152.1	hypothetical protein
gene297	0.697034	0.0166305	XF_RS01400	WP_010892855.1	porin		gene1973	-1.56783	0.00228277	XF_RS09160	WP_010894565.1	hypothetical protein
gene1489	0.694895	0.0277361	XF_RS06950	WP_010894134.1	beta-ketoacyl		gene338	-1.5691	0.0042105	XF_RS01590	WP_042462707.1	thiamine phosphate synthase
gene114	0.694425	0.021227	XF_RS00540	WP_042463520.1	copper resistance protein B		gene2193	-1.57992	0.000335384	XF_RS10240	WP_023906270.1	glycosyltransferase family 1 protein
gene1406	0.690832	0.0174382	XF_RS06550	WP_010894048.1	dihydrolipoyllysine-residue succinyltransferase		gene1936	-1.59242	0.000389388	XF_RS09015	WP_010894530.1	hypothetical protein
gene2075	0.690616	0.0200592	XF_RS09685	WP_023907502.1	bifunctional aspartate kinase/homoserine dehydrogenase I		gene2470	-1.61315	0.00122987	XF_RS13830	WP_010895066.1	hypothetical protein
gene405	0.690543	0.0158615	XF_RS01890	WP_010892985.1	type I glyceraldehyde-3-phosphate dehydrogenase		gene2494	-1.6216	0.00050532	XF_RS11650	WP_023907106.1	hypothetical protein
gene388	0.686488	0.016194	XF_RS01805	WP_010892964.1	tRNA (adenosine(37)-N6)-threonylcarbamoyltransferase complex transferase subunit TsaD		gene503	-1.62575	0.00041084	XF_RS12835	WP_080507188.1	hypothetical protein
gene184	0.684617	0.0173273	XF_RS00870	WP_010892746.1	phosphoribosylaminoimidazolesuccinocarboxamide synthase		gene1971	-1.64671	3.03904e-05	XF_RS09150	WP_023906406.1	glycine zipper family protein
gene1016	0.677856	0.0264118	XF_RS04735	WP_010893635.1	UDP-N-acetylmuramoyl-L-alanine--D-glutamate ligase		gene2647	-1.66175	5.45042e-06	XF_RS12425	WP_010895246.1	hypothetical protein
gene792	0.669825	0.0264507	XF_RS03660	WP_010893388.1	dihydrolipoyl dehydrogenase		gene2199	-1.69078	0.00285704	XF_RS10270	WP_010894813.1	undecaprenyl-phosphate glucose phosphotransferase
gene915	0.668748	0.0282678	XF_RS04280	WP_010893519.1	acetylornithine deacetylase		gene1110	-1.71058	0.00150918	XF_RS13125	WP_010893727.1	hypothetical protein
gene379	0.663074	0.0237512	XF_RS01765	WP_042462722.1	exodeoxyribonuclease V subunit beta		gene143	-1.71121	0.000782353	XF_RS00675	WP_010892709.1	exodeoxyribonuclease III
gene765	0.654274	0.0489334	XF_RS03545	WP_010893359.1	4-hydroxythreonine-4-phosphate dehydrogenase		gene2052	-1.7389	0.00106571	XF_RS09570	WP_010894648.1	DUF596 domain-containing protein
gene2138	0.653264	0.0290688	XF_RS09980	WP_010894749.1	glutamate-1-semialdehyde 2,1-aminomutase		gene142	-1.78761	0.000113999	XF_RS00670	WP_042463526.1	DUF2326 domain-containing protein
gene852	0.653113	0.0328476	XF_RS03975	WP_010893446.1	methionyl-tRNA formyltransferase		gene310	-1.79268	0.000222506	XF_RS12740	WP_080507179.1	DUF1376 domain-containing protein
gene1252	0.652319	0.0309174	XF_RS05810	WP_031337916.1	DNA helicase RecQ		gene504	-1.89476	0.0325234	XF_RS02340	WP_010893085.1	hypothetical protein
gene377	0.64304	0.041139	XF_RS01755	WP_010892951.1	ABC transporter ATP-binding protein		gene1730	-1.91461	1.02725e-05	XF_RS08095	WP_010894336.1	hypothetical protein
gene1346	0.634384	0.0293626	XF_RS06260	WP_010893985.1	ATP-dependent protease subunit HslV		gene1970	-1.92056	3.41891e-06	XF_RS13600	WP_075584631.1	hypothetical protein
gene1247	0.62996	0.0320147	XF_RS05785	WP_010893879.1	tryptophan synthase subunit beta		gene1779	-1.97743	0.0106124	XF_RS08320	WP_010894386.1	Trp operon repressor
gene1209	0.6197	0.0301574	XF_RS05610	WP_042463093.1	hybrid sensor histidine kinase/response regulator		gene1957	-2.00279	6.90948e-06	XF_RS13575	WP_010894551.1	hypothetical protein
gene1673	0.608656	0.0333294	XF_RS07830	WP_031336615.1	membrane protein		gene137	-2.08221	3.4401e-05	XF_RS00650	WP_042462608.1	DUF3289 domain-containing protein
gene1156	0.605478	0.0341608	XF_RS05370	WP_010893776.1	octanoyltransferase		gene2042	-2.08343	0.000384476	XF_RS09460	WP_010894637.1	hypothetical protein
gene2496	0.597985	0.0409738	XF_RS11660	WP_010895102.1	hypothetical protein		gene2556	-2.15887	0.019875	XF_RS11940	WP_010895169.1	hypothetical protein
gene1686	0.593558	0.0369113	XF_RS07895	WP_010894289.1	peptidase S41		gene144	-2.23477	4.19863e-05	XF_RS00680	WP_010892710.1	MFS transporter
gene2058	0.586258	0.0451037	XF_RS09600	WP_010894655.1	amino acid permease		gene382	-2.32414	2.85218e-05	XF_RS12770	WP_010892957.1	hypothetical protein
gene2653	0.584781	0.0449866	XF_RS12450	WP_010895252.1	ParA family protein		gene2472	-2.40169	7.91631e-05	XF_RS13835	WP_010895069.1	hypothetical protein
gene2650	0.584045	0.0464119	XF_RS12435	WP_010895249.1	transcriptional regulator		gene47	-2.69513	0.00311365	XF_RS12635	WP_080507172.1	hypothetical protein
gene2110	0.580019	0.0450128	XF_RS09850	WP_031337660.1	glycerol kinase		*Reference: GenBank.
gene259	0.57484	0.0451247	XF_RS01215	WP_010892825.1	TIGR01777 family protein		**Based on submitted files that are accessible with the following link: https://www.ncbi.nlm.nih.gov/sra/PRJNA718853
gene1094	0.572883	0.047921	XF_RS05105	WP_010893710.1	pseudouridine synthase
gene1715	0.571891	0.0446791	XF_RS08030	WP_010894322.1	aspartate--tRNA ligase
gene1764	0.570577	0.0462372	XF_RS08250	WP_010894371.1	crossover junction endodeoxyribonuclease RuvC
gene1033	0.563559	0.0480068	XF_RS04820	WP_010893657.1	bifunctional N-acetylglucosamine-1-phosphate uridyltransferase/glucosamine-1-phosphate acetyltransferase
*Reference: GenBank.
**Based on submitted files that are accessible with the following link: https://www.ncbi.nlm.nih.gov/sra/PRJNA718853

[truncated: 6 more sheets: Data Set S6, Data Set S7, Data Set S8, Data Set S9, Data Set S10, Data Set S11]
